# Supplementary material for: Single cell RNA sequencing identifies early diversity of sensory neurons forming via bi-potential intermediates
Source: Nat Commun. 2020 Aug 21;11:4175. doi: 10.1038/s41467-020-17929-4 (PMC7442800; doi:10.1038/s41467-020-17929-4)
Supplement: Supplementary file 4 — Source Data File [file 41467_2020_17929_MOESM4_ESM.xlsx]

## Sheet: Fig1 All genes
Figure 1_ list of all genes of the dataset
	Z	logfold2change	mean_norm	mean_raw	2	3	4	5	6	7	8	10	9	11
Grb10	28.8445	1.3789	2.35833	559.579	107.055	122.868	83.0658	307.396	397.734	86.8307	274.947	38.0333	69.234	111.038
Erbb3	28.5449	1.91743	0.339947	82.8605	0.0245902	0	0.0570175	22.8578	55.468	0.0846561	3.95266	0.358333	0	0
Cbx5	28.3327	1.11044	1.52083	349.123	126.511	126.934	89.3465	238.227	232.567	91.7831	272.189	96.2167	86.9574	78.5
Vars	28.2728	1.38069	0.639513	156.419	26.1257	27.219	33.6228	87.5244	57.8325	30.4974	110.757	32.2667	30.6383	28.2308
Mybbp1a	28.0518	1.46541	0.787712	192.63	19.9481	22.7438	18.1228	118.436	52.1232	36.0212	139.249	20.4333	22.7447	20.2308
Gas1	27.8148	1.7029	0.342298	82.593	4.51366	3.03306	1.79386	45.9156	36.6749	7.29101	20.2308	0.00833333	0.170213	0.5
Ipo5	27.5427	1.3385	0.929181	218.433	37.9481	41.9008	35.1535	195.724	81.9015	42.5185	115.947	30.375	31.8511	34.7692
Ccnd2	27.0207	1.52007	1.2434	296.102	2.31148	1.28099	0.837719	168.929	252.665	39.1746	163.562	0.116667	3.82979	0.0384615
Sf3b3	27.015	1.18607	1.021	244.156	85.3033	76.9835	66.3904	149.889	101.296	67.709	188.154	46.8667	53.5745	65.9615
Kpnb1	27.0097	0.879166	0.911684	213.781	111.265	114.76	104.263	168.391	150.571	101.905	184.716	73.6667	82.383	79.0769
Ncapd2	26.7953	1.43427	0.501496	119.151	18.5137	10.7025	14.3333	46.16	89.9754	12.5767	95.503	5.86667	8.40426	4
Eftud2	26.6971	1.15011	0.706258	167.779	53.1667	48.5207	49.1096	122.862	85.9113	49.1323	128.775	40.5167	48.1064	44.2692
Igf2bp1	26.5243	1.09492	0.951261	228.035	87.7596	84.8306	40.5044	185.471	62.0542	42.3016	258.568	19.0083	30.2553	41.4615
Ptbp1	26.4102	1.23581	0.677482	164.342	13.2568	9.92562	18.3904	160.191	155.064	40.3122	97.1657	11.5333	14.0426	18.0769
Arhgef26	26.4077	1.621	0.324465	76.707	17.6311	10.4504	1.52193	29.9644	47.0394	0.994709	16.0296	0.2	0.914894	1.11538
Cad	26.4035	1.36303	0.377626	89.7698	15.6366	12.3967	19.6447	52.4889	32.9754	22.5132	67.4438	17.925	14.6596	16.2308
Nedd9	26.4035	1.75843	0.491155	114.067	6.47268	0.297521	2.70175	46.7467	45.8571	2.30688	51.4734	0.45	0.617021	0.115385
Uhrf1	26.4035	1.5689	0.430981	103.663	5.47814	2.83058	1.5614	74.7556	44.5025	2.49206	60.3373	0.658333	1.29787	1.61538
Col18a1	26.3746	1.70431	0.312853	76.5605	0.89071	0.549587	1.35965	14.8756	61.6453	2.92593	37.5621	0.3	1.06383	0.461538
Gli3	26.3641	1.73139	0.210167	48.5093	0.797814	0.665289	1.40351	27.56	28.9163	1.79894	9.32544	0.341667	0.0425532	0.0384615
Mcm6	26.3457	1.41664	1.13967	266.979	32.4016	19.4587	24.5132	227.56	159.783	25.9206	133.953	10.7833	13.3617	16.0769
Rrm1	26.345	1.31084	1.11964	262.933	43.5027	26.2975	33.4912	209.138	190.123	30.5132	194.343	16.6167	21.2766	10.9231
Col2a1	26.1265	1.57718	0.409814	97.6721	2.56557	0.822314	4.01754	29.1689	116.571	6.68783	38.716	0.166667	0.510638	0.0384615
Mthfd1	26.1126	1.5325	0.297039	71.493	4.68033	4.1281	4.23684	56.7556	25.3842	9.77249	32.9349	6.34167	4.61702	3.26923
Fndc3c1	25.9919	1.61433	0.302083	70.4326	0.0382514	0.0371901	0.245614	69.12	15.1478	1.04233	32.7574	0.025	0.0638298	0
Flna	25.9879	1.18232	1.31512	317.977	78.8579	75.4339	99.9868	159.742	250.379	131.413	205.538	72.0083	93.1064	83.8077
Ctnnb1	25.9552	0.881077	2.7303	646.777	237.322	227.905	305.982	485.227	651.01	362.069	575.272	253.292	257.787	244.077
Ssrp1	25.9283	0.986731	0.987433	234.905	90.3798	65.0248	64.557	224.493	182.389	90.0688	196.107	52.8917	58.8085	54.5
Eif4g1	25.9231	0.805626	0.767673	182.672	117.336	125.107	118.618	98.1156	95.202	113.069	154.988	114.517	113.574	130.885
Supt16	25.876	1.15304	0.693651	160.537	56.7923	52.9132	35.6667	125.333	71.8768	39.8889	123.639	31.3667	28.4681	23.8077
Spon1	25.8753	1.79158	0.823669	201.26	1.01639	2.19008	2.03947	40.3822	213.473	3.10053	19.4734	1.78333	1.55319	1.53846
Hoxc10	25.8724	1.95229	0.0705287	16.5953	0.0710383	0	0	1.62222	0.0344828	0.00529101	12.1065	0	0	0
Igdcc3	25.8361	1.32827	0.515062	124.565	63.0109	43.2025	18.8947	44.4933	13.2808	9.01587	103.84	4.68333	20.1702	13.5
Pabpc1	25.8197	0.919725	0.482419	113.36	47.1038	31.8306	50.557	123.933	81.6059	52.1958	87.8047	32.125	37.0638	41.0385
Hmga2	25.8091	1.48466	0.256825	58.5744	0.297814	0.297521	0.144737	67.52	39.7586	1.07407	14.2426	0.025	0.106383	0.153846
G3bp1	25.8023	0.911414	0.489298	117.672	44.2486	43	43.0833	121.871	86.3941	53.672	108.178	29.5417	35.9574	30.3846
Tcf3	25.7757	1.07099	0.330121	82.4628	24.6995	17.9711	27.9868	52.8489	58.5074	40.6667	74.6331	13.6333	15.7872	13.1154
Hn1l	25.7358	1.09972	0.742787	175.737	37.5628	54.8802	45.1009	168.551	114.064	46.6243	122	51.8417	45.3191	54.0385
Parp1	25.7231	0.927987	0.799179	191.319	98.5246	106.479	91.7851	116.311	98.202	76.381	183.26	62.325	79.0213	95.0769
Mcm2	25.6975	1.32106	0.811218	193.1	28.1585	14.7521	12.2105	152.404	103.847	36.0159	167.775	4.41667	5.31915	6
Mcm5	25.6466	1.44422	0.744452	177.372	10.6831	5.83884	5.50877	177.436	91.6059	6.40741	99.858	3.21667	3.3617	1.61538
Fbn2	25.6459	1.68656	0.217318	50.6	3.13115	4.28926	1.73684	23.1378	36.6601	2.24868	7.91716	1.64167	2.04255	3.84615
Mcm3	25.6325	1.49325	0.574752	135.795	1.52186	0.367769	0.144737	133.693	74.1626	3.12698	73.503	0.25	0.0425532	0.0769231
Dnmt1	25.5898	1.25341	0.43488	104.347	25.1311	25.0744	26.9386	78.4933	56.1232	20.6878	61.2722	22.2917	25.1702	20.3462
Ajuba	25.5785	1.8201	0.177253	40.9767	0.245902	0.144628	0.0350877	22.7467	19.1182	0.798942	8.36686	0.00833333	0.0212766	0
Mcm7	25.5176	1.30608	0.461566	110.344	10.1284	7.69421	10.8596	111.484	68.8424	18.8201	75.3964	5.61667	8.23404	6.07692
Notch2	25.4221	1.45853	0.179116	41.6	0.601093	1.46694	2.96053	30.3911	56.197	2.10582	8.72781	0.933333	0.510638	1.34615
Tcof1	25.4054	1.39076	0.19738	48.5279	10.5164	8.88017	10.557	28.5022	20.0443	10.5714	23.858	6.08333	6.57447	4.03846
Cse1l	25.1823	1.10603	0.860221	201.823	54.7896	58.2231	52.2281	214.724	112.862	47.8995	137.42	36.3333	41.5106	38.6538
Pold1	25.1035	1.55471	0.176811	43.4628	3.34699	1.59504	2.82895	26.1378	26.6946	3.37037	18.6095	1.85	2.12766	2.57692
Spata13	25.0741	1.70397	0.290496	69.7605	0.144809	0.0909091	1.18421	19.4133	86.9655	1.82011	2.73373	1.20833	0.234043	0
Cdca7	25.0141	1.39258	0.337258	78.7116	2.34699	2.29752	3.60526	103.333	35.9803	5.59788	33.7337	1.475	1.68085	0.153846
Hnrnpm	24.9625	0.886639	0.952288	224.102	96.8033	75.5413	67.8158	212.08	180.631	110.587	245.284	56.9417	59.6809	52.2308
Notch3	24.9579	1.67094	0.0958463	23.9116	0.125683	0.0702479	0.54386	6.37333	30.7438	1.1746	2.91716	1.43333	1.08511	0.307692
Nid2	24.9528	1.53208	0.279209	67.8558	0.546448	3.11157	0.561404	46.9467	70.7241	1.20106	16.2663	0.366667	0.0638298	1.42308
Bub1b	24.9436	1.64028	0.511777	119.056	1.1776	0.966942	0.679825	68.2578	90.0345	2.2381	59.355	0.233333	0.170213	0
Fam181b	24.8744	1.62408	0.0962863	23.7698	2.10656	0.801653	2.65789	12.5822	16.9163	1.92063	2.36095	1.15833	2.87234	0.5
Sept11	24.7813	0.920516	0.612959	144.693	82.4372	67.1033	69.4123	116.302	90.3448	60.1058	96.4793	50.9	54.234	60.5385
Dkc1	24.7555	1.1997	0.543893	126.958	17.3634	19.2769	16.9035	167.387	63.3695	25.8889	71.9527	18.7333	15.9787	11.9615
Nup188	24.7296	1.32841	0.209339	49.0791	10.0219	9.16116	13.6667	25.7156	26.1133	14.0847	34.9172	9.275	11.617	10.5
Smo	24.7174	1.43931	0.163325	39.5767	1.19672	1.00413	0.890351	23.8533	34.0788	8.59259	25.0118	0.458333	0.510638	0.884615
Aif1l	24.6465	1.52467	0.230457	54.086	0.713115	0.380165	0.872807	46.6578	38.2118	4.61376	21.6154	0.316667	0.148936	0
Ets1	24.6328	1.61185	0.346187	79.4674	3.70765	1.40496	0.188596	91.6622	21.532	0.275132	14.3136	0.1	0.0212766	0.0384615
Sox10	24.6252	1.36989	0.653042	162.688	0.29235	0.181818	0.578947	120.062	301.458	4.31746	8.97041	0.141667	0.0212766	0.0384615
Prpf8	24.608	0.942753	0.708769	166.872	77.041	81.3306	98.2544	88.2089	101.227	84.6825	145.746	69.7833	89.5957	105.923
H19	24.6004	1.52662	0.555839	132.502	26.7896	15.8388	5.2807	34.5289	81.8128	7.42857	101.154	0.35	2.02128	0.846154
Nop2	24.5838	1.22549	0.272813	66.4209	12.6721	15.1694	14.7412	63	22.9064	18.1429	37.5207	18.65	15.1915	17.5385
Rbbp7	24.5813	0.989494	0.666869	154.686	41.6803	53.4215	48.7807	209.044	109.02	43.6931	81.6746	53.8333	54.7021	58.8077
Hdlbp	24.5724	0.941506	0.515886	123.056	59.4727	58.8017	61.0833	75.4267	95.6305	51.8095	87.2249	49.275	54.9574	53.4615
Plcg2	24.5653	1.89271	0.294138	72.5465	0.0765027	0.272727	0.00877193	59.48	2.42365	0.0582011	5.23669	0.175	0	0.192308
Shmt1	24.5624	1.47546	0.178622	43.4907	0.877049	0.42562	0.390351	44.96	21.5961	1.06878	21.9408	0.425	0.914894	0.230769
Mcm4	24.5195	1.38435	0.730487	172.256	13.9016	7.31405	7.48684	160.387	104.148	15.3386	103.538	4.5	7.78723	6.19231
Gart	24.5191	1.11022	0.385917	91.1023	24.571	28.8388	23.9342	96.6756	35.931	30.3704	65.3195	27.5667	19.9787	27.4615
Pfas	24.5156	1.17269	0.297963	68.8744	12.6612	12.4917	14.5351	66.5289	47.8227	23.672	47.0947	12.075	12.4043	10.6154
Skp2	24.4111	1.3631	0.258301	62.4349	4.02186	2.16529	3.29386	56.2311	49.197	6.04762	33.858	2.375	2.59574	2.84615
Ccnd3	24.3817	1.3014	0.166147	39.9465	4.04372	2.86777	3.44298	45.3022	33.3793	5.45503	13.7101	1.58333	2.44681	1.19231
Phgdh	24.3736	1.3183	0.0868015	20.8605	0.281421	0.0867769	0.302632	13.36	38.4039	0.915344	8.76331	0.541667	0.106383	0.461538
Atad2	24.3726	1.46886	0.300588	68.9233	3.52732	3.3719	2.01316	57.7644	55.1626	2.51852	27.0651	0.541667	0.446809	0.115385
Mki67	24.3416	1.43853	0.594334	140.644	0.52459	0.380165	0.355263	63.7156	203.837	1.48148	107.574	0.241667	0.148936	0.269231
Cwc22	24.3403	1.33691	0.156484	35.5558	5.55191	4.66942	3.68421	34.1378	10.2315	5.21164	27.9408	3.125	2.87234	2.07692
Erbb2	24.3302	1.64273	0.164464	40.5884	1.45628	0.719008	1.14912	23.6178	35.9163	1.07937	3.30769	0.116667	0.0638298	1.15385
Hoxa10	24.2421	1.9437	0.0726656	17.1721	0.204918	0	0.0570175	0.711111	0.197044	0.10582	13.1953	0	0	0
Msh6	24.2228	1.43464	0.368068	86.6349	10.8743	8.80579	13.5482	65.9378	42.9951	12.2063	37.1538	11.275	11.383	3.76923
Fhdc1	24.1642	1.86236	0.149308	35.8698	0.568306	3.15702	2.83772	4.05778	22.6059	0.412698	4.91716	5.075	5.59574	2.80769
Ilf3	24.1578	0.826517	0.651535	155.149	112.74	98.5124	83.7544	92.8578	83.2562	73.1587	148.911	52.6833	73.7021	53.9615
Actn4	24.0098	1.09265	0.441433	107.012	38.623	40.8595	42.2193	56.6756	79.4286	37.7249	62.5207	30.5083	44.1277	45.6154
Pole	23.927	1.61966	0.162219	38.1674	2.90164	1.3719	1.43421	21.3911	21.5665	2.5873	16.0947	1.24167	0.276596	1
Rcc1	23.8973	1.16833	0.279676	67.3767	13.0301	13.0785	13.75	76.0889	31.9507	12.2116	49.7515	8.65	11.8511	14.8462
Dock1	23.876	1.5022	0.129649	29.6581	0.128415	0.0165289	0.368421	17.7333	36.5911	1.5291	13.6568	0.125	0.0212766	0
Lbr	23.8702	1.23524	0.350449	83.4093	12.5219	9.3843	12.7281	76.16	62.8966	16.3439	57.3314	6.80833	8.59574	3.96154
Eif4b	23.8432	0.883735	0.610141	145.781	69.8033	57.9793	64.1404	132.649	109.212	71.6984	109.728	44.125	49.9362	40.8077
Trim28	23.8427	0.758026	0.995021	236.805	106.068	92.0868	138.053	259.302	206.419	152.392	211.799	128.767	124.532	114.846
Itga6	23.8206	1.35421	0.218572	51.686	2.3224	3.65289	2.35526	23.4444	100.527	0.915344	4.15976	4.8	3.6383	16.7692
Fn1	23.7991	1.55773	0.28391	68.007	3.5929	1.40083	3.86842	31.6222	30.3005	6.73016	52.2367	0.333333	0.170213	2.46154
Hoxd10	23.7773	2.10683	0.0617817	13.9186	0.169399	0	0	1.26667	0.0541872	0	5.50296	0	0	0
Yap1	23.7681	1.35919	0.122976	29.4116	0.639344	0.46281	1.18421	27.9067	42.4532	1.04762	4.94675	0.108333	0.638298	0.0769231
Kif15	23.7379	1.35648	0.208852	48.5651	0.898907	0.429752	0.403509	41.5022	67.5813	1.55026	28.7929	0.333333	0.148936	0.346154
Hspg2	23.7157	1.4461	0.0842438	20.4581	0.418033	0.673554	1.00439	4.92	36.4236	1.83598	6.40237	0.183333	0.319149	0.269231
Gpc3	23.6978	1.30256	0.348333	80.8953	5.58743	26.0331	5.48684	114	19.6502	1.79365	31.6095	4.25833	25.4681	8.38462
Top2a	23.6836	1.49074	1.0489	252.156	2.99454	1.40909	1.34649	153.609	284.355	4.33862	149.018	0.458333	0.595745	0.307692
St5	23.5788	1.47692	0.196799	48.2698	0.445355	0.42562	0.767544	21.2222	71.0936	4.01587	16.8521	0.508333	0.744681	0.115385
Lrig3	23.5334	1.77793	0.122725	29.5651	2.0765	1.88017	1.27632	11.3867	11.064	1.5873	7.01183	0.15	1.19149	0.384615
Pitrm1	23.5279	1.06168	0.373817	89.2186	26.7541	25.7851	27.5219	69.8756	61.8079	37.7249	66.2189	22.4333	21.3191	24.1923
Mest	23.5276	1.21828	2.97194	694.77	15.2486	56.2479	55.0482	1137.58	690.172	19.328	74.929	56.4333	78.5745	166.692
Fen1	23.5276	1.20115	0.244456	57.7884	10.2869	8.21074	7.84211	64.7022	44.3892	8.11111	36.0059	5.80833	7.2766	6.15385
Txndc5	23.4904	1.01226	0.467421	112.991	29.9481	40.2397	45.4649	116.271	101.901	31.2751	52.2367	34.5417	31.5745	50.1923
Tcf12	23.4732	1.11611	0.679685	160.491	49.4836	30.1281	24.557	144.804	84.5567	54.7513	141.26	16.4083	17.3191	11.8077
Rest	23.4224	1.532	0.0739792	17.4721	0.489071	0.665289	1.26316	10.16	20.867	0.613757	1.98225	0.616667	0.489362	0.538462
Heyl	23.4171	1.58475	0.580008	139.76	0.95082	0.157025	0.421053	26.5289	197.734	0.460317	60.7101	0.0583333	0.0212766	0.0769231
Nop56	23.4024	0.853029	0.440425	104.863	41.3907	53.8264	49.2895	110.307	64.6946	60.9683	80.4734	48.9	42.8298	37.1154
Cand2	23.3749	1.40603	0.204114	49.2	6.5082	5.47934	6.57018	23.2089	37.6305	11.6984	29.2544	5.14167	4.46809	8.65385
Eif4h	23.364	0.604334	0.909453	218.353	138.915	141.198	160.373	217.551	193.31	156.312	223.272	129.092	157.426	147.462
Cdk2	23.3254	1.30557	0.216123	52.1488	1.26503	0.661157	0.741228	54.8444	57.9212	4.16402	26.0473	0.05	0.0212766	0
Ncl	23.3115	0.830695	1.601	379.223	110.822	105.872	139.013	683.018	269.473	169.476	238.615	121.017	113.362	114
Snrnp200	23.3045	0.974626	0.522746	123.381	54.7213	49.2893	59.1184	64.6756	70.0985	61.8624	125.26	48.125	60.9574	62.4231
Hk2	23.3017	1.4525	0.125471	28.7977	2.03279	1.44215	2.62719	25.5867	9.04926	3.8836	23.6036	0.591667	1.12766	0
Nolc1	23.2994	0.902916	0.360462	87.2953	31.6202	35.9463	37.1974	96.8756	41.8867	49.7143	64.3669	35.9583	40.3617	31
Grwd1	23.2652	1.23186	0.200087	47.2605	5.18306	6.06612	7.96491	56.6222	25.5911	13.6349	25.8876	8.19167	3.97872	6.88462
Chaf1a	23.2503	1.36785	0.217509	51.5442	7.23224	4.88843	6.13158	46.5156	36.069	5.10582	23.2485	5.45	3.42553	4.38462
Rasa3	23.2125	1.349	0.221505	55.0116	12.7568	9.2686	11.0921	32.7689	57.1626	8.41799	6.43195	5.875	6	2.53846
Heatr1	23.1906	1.36389	0.209477	49.5558	9.95902	10.9752	9.25439	33.5511	17.0246	13.8624	26.5858	11	8.02128	7.23077
Sdha	23.1861	0.72492	0.831021	194.791	124.205	103.69	133.807	150.32	178.404	127.143	162.467	112.908	109.872	102.115
Ahcy	23.1753	1.07467	0.0622642	14.6326	4.71858	3.55785	4.59211	11.5289	9.89655	5.1164	12.0118	3.2	3.80851	3.11538
Mtap	23.1688	1.09405	0.375179	88.8628	11.6639	18.2025	15.4254	153.147	58.2709	5.40212	32.568	9.68333	10.7234	6.34615
Exo1	23.1682	1.51282	0.160269	38.2256	1	0.342975	0.25	37.5111	21.5813	0.809524	15.1183	0.241667	0.12766	0
Nde1	23.1644	1.16508	0.331966	77.686	15.9645	15.2107	13.4211	65.6667	85.6158	17.4021	53.2308	3.125	12.5532	17.3846
Psat1	23.1631	0.995153	0.845162	195.981	38.5546	42.4504	55.3728	227.533	272.911	38.3069	121.728	33.4167	37.234	51.4615
Sept8	23.1623	1.54526	0.226814	53.2093	5.59563	5.50413	16.1754	16.6533	32.8227	14.7354	16.8817	10.1667	9.3617	6.26923
Nedd4	23.1542	0.509332	3.55361	830.321	820.937	774.033	631.083	544.338	706.906	643.476	976.941	451.208	575.638	635.385
Slc25a13	23.1521	1.46198	0.135025	31.514	1.41257	0.971074	2.62719	25.3689	20.4089	1.01587	17.0118	1.90833	1.29787	0.269231
Hmcn1	23.1293	1.76207	0.115004	27.6349	0.289617	0.0289256	0.0526316	4.12444	25.6995	0.470899	8.09467	0.208333	0.170213	0.423077
Kars	23.1285	0.719287	0.577593	135.007	74.7596	75.9793	81.9167	153.791	97.6601	96.4127	105.941	80.3167	76.4681	87.1923
Kif20a	23.1082	1.52344	0.330606	79.9628	1.46995	0.96281	1.55263	61.44	54.9901	3.38624	45.8225	0.808333	0.659574	0.807692
Lig1	23.0965	1.20123	0.221741	54.486	6.31421	4.36364	7.80702	56.9244	59.5271	5.55556	27.5503	4.44167	9.31915	5.88462
Fkbp4	23.093	0.658395	1.07122	256.719	134.792	158.298	165.991	315.756	166.611	166.963	247.503	157.583	175.106	175.769
Umps	23.0911	1.1766	0.289506	68.3279	11.8689	10.8264	12.3596	87.7289	39.0443	12.9048	36.142	9.51667	7.6383	9.80769
Espl1	23.0769	1.75138	0.141726	35.4419	0.166667	0.115702	0.350877	12.0578	23.3793	0.391534	15.071	0.141667	0.680851	0.0769231
Ccnd1	23.0757	1.37443	0.282682	68.5302	1.99454	3.02066	3.51316	80.5822	32.2463	30.7037	20.6036	2.49167	3.91489	2.19231
Smad3	23.0587	1.65559	0.15153	36.1395	1.77049	4.29339	5.49561	14.48	20.2217	3.13228	9.46154	1.31667	3.34043	1.42308
Vcan	23.045	1.36873	0.544559	123.874	47.8333	29.3595	12.2895	44.3022	85.4138	6.92593	69.3609	3.55833	5.10638	1.76923
Anapc1	23.018	1.06419	0.434948	102.849	37.2896	32.5455	45.2982	57.4311	76.7783	35.5608	76.2663	34.45	49.3617	44.1923
Pprc1	22.9762	1.36357	0.176509	42.1744	5.37432	8.22314	10.7939	26.4	14.0591	10.381	28.1775	10.9833	11.7021	9.5
Ddx21	22.9496	1.17561	0.36917	88.0256	20.4891	21.1322	17.1842	81.6711	36.5961	30.4762	65.9172	14.8417	17.5106	11.8077
Rrs1	22.9272	1.12248	0.113988	27.0581	4.15301	5.3719	4.65351	31.1422	15.867	10.2275	19.8462	6.08333	5.74468	4.15385
Hsph1	22.9255	0.968407	0.626965	146.395	40.8552	53.0248	52.6535	116.578	75.2463	78.582	158.296	71.9333	46.1915	60.2308
Gja1	22.9162	1.19116	0.361139	87.3814	0.185792	0.326446	0.0570175	122.56	125.02	1.16402	28.1893	0.15	0.0638298	0
Ednrb	22.9125	0.385504	0.7304	171.823	0.527322	0.0619835	0.166667	96.8889	1463.24	7.55556	12.2485	0.858333	0.12766	0.153846
Usp10	22.8788	0.935389	0.334475	81.6977	30.2268	33.3595	37.3421	63.1067	54.6404	33.873	69.2012	29.35	39.6809	35.9615
Wee1	22.8658	1.50097	0.138318	32.5233	0.800546	0.545455	0.346491	25.1467	29.8177	0.793651	13.2544	0.683333	0	0.461538
Nasp	22.8594	0.982892	0.933908	217.863	49.541	39.157	43.6579	296.316	180.532	75.2275	199.515	31.5	38.2553	34.8846
Polr1b	22.8537	1.43436	0.230909	54.7372	9.94809	9.58264	7.76754	32.32	18.8079	14.3545	32.3728	9.39167	10.0426	9.65385
Qk	22.7281	1.02177	0.396864	91.8372	11.1093	4.99587	10.5044	63.3111	242.113	13.0529	46.2426	4.28333	4.53191	5.73077
Pls3	22.704	1.31507	0.627987	150.351	16.5683	11.6488	14.4956	127.827	181.562	11.3704	29.1479	11.1083	7.78723	7.30769
Adsl	22.7034	0.97895	0.307607	72.4	15.377	17.0868	22.6579	91.0444	55.1281	33.9312	55.5266	21.625	21.2766	25.8846
Hspa4	22.7031	0.873352	0.64565	151.267	68.2077	69.5207	52.1886	183.129	76.7438	67.2698	126.355	50.6917	56.4681	49.5
Nup85	22.6995	1.01718	0.292149	71.1814	24.5765	23.3347	24.5702	69.1511	52.5517	22.8042	42.2959	17.8083	22.7872	18.1154
Prmt5	22.6904	0.922001	0.416699	98.6512	36.1175	38.1818	46.3904	104.796	56.9557	50.1693	71.0355	45.7167	38.234	31.1538
Ppat	22.6809	1.19241	0.297068	69.8093	9.77596	11.2107	8.84211	87.2978	30.6305	17.0529	44.1538	9.625	8.38298	6.84615
Fignl1	22.6226	1.29151	0.276022	66.1535	5.35792	2.68595	3.23246	77.1644	66.4483	5.13228	23.9941	0.641667	2.02128	0.153846
Plagl2	22.6206	1.32693	0.168124	40.0047	6.54645	5.70661	5.59211	25.4578	24.6601	7.89947	29.787	5.14167	6.04255	5.42308
Abce1	22.5968	0.884344	0.609549	142.551	56.0765	70.7686	64.7193	151.222	94.3842	68.836	104.964	57.0167	75.234	66.8462
Hnrnpf	22.5768	0.912961	0.0689878	16.0279	4.37705	4.6281	4.36842	21.1422	17.3842	6.75661	11.6509	3.4	4	2.88462
Xpo1	22.5616	0.858557	0.606126	140.479	72.2514	74.0413	77.386	104.093	120.379	68.3968	111.278	55.1667	84.6596	52.3077
Sparc	22.5574	0.523619	0.336515	83.4372	0.0956284	0.115702	1.62281	26.6222	560.345	5.53968	10.2189	0.283333	0.12766	0.115385
Sox9	22.5407	1.38261	0.118822	27.6	0.265027	0.483471	0.0964912	48.5467	11.4384	0.439153	2.36686	0.00833333	0.340426	1
Timeless	22.5346	1.23775	0.138707	32.8023	8.81967	6.69835	6.01754	21.4933	23.7833	10.672	20.0178	4.19167	4.70213	5.92308
Lamb1	22.511	1.17953	0.202323	48.2116	0.199454	0.297521	0.403509	19.0133	156.113	3.85185	6.69822	0.675	0.595745	0.653846
Ctps	22.4749	0.980457	0.400133	94.3698	30.5574	31.4628	29.5921	111.027	40.3793	32.9259	79.8817	27.5167	32.766	26.6923
Galk1	22.4215	1.08349	0.153909	36.307	4.1776	3.42149	7.9386	51.4711	37.8374	12.9048	16.7929	7.35	5.57447	3.34615
Pola1	22.4079	1.43304	0.144744	34.6977	4.55191	3.58264	2.87719	22.8889	24.197	4.03175	17.9053	1.56667	1.61702	1.88462
Thrap3	22.3925	0.881539	0.123567	30.1	18.4918	14.0496	11.6579	18.4222	22.4433	15.7143	25.7692	9.95	10.7234	10.4231
Nrip1	22.3517	1.33028	0.199339	49.1907	22.4918	12.157	8.20175	27.5511	19.7438	8.06349	14.6213	3.75	8.55319	6.76923
Gpsm2	22.3385	1.16793	0.392351	92.1977	19.9208	18.6529	21.193	49.7733	167.177	14.328	33.2071	10.05	10.4255	10.1923
Tln1	22.3335	1.27734	0.147802	35.6698	6.10929	5.11157	8.42544	21.08	36.5123	9.90476	18.4556	5.8	7.46809	5.96154
Plagl1	22.3297	1.43207	0.226643	52.1186	1.10383	0.863636	2.76316	10.7333	21.0148	34.4021	55.1479	14.2917	3.80851	2.34615
Hoxd9	22.3039	1.85075	0.0274874	6.2907	0.0546448	0	0.0263158	0.853333	0.118227	0.201058	5.14793	0	0	0
Paics	22.2999	0.810786	0.913518	210.647	75.2678	72.1405	78.6316	298.347	207.202	111.069	173.929	60.8417	61.8511	50.1538
Hnrnpu	22.2928	0.705449	1.54572	363.586	171.221	158.43	192.969	420.72	369.571	261.508	353.704	138.975	168.574	169.731
Tgif2	22.2884	1.23428	0.060638	14.7093	0.726776	0.235537	0.201754	12.2311	12.9507	4.06878	14.2722	0.15	0.276596	0.0384615
Shmt2	22.272	1.0386	0.231718	54.8395	12.5929	9.59917	15.1798	65.8711	36.0985	19.1111	49.3314	12.5833	7.78723	8.5
Oat	22.2656	0.925101	0.499853	117.712	36.8497	40.5909	67.0044	80.8089	186.177	44.4021	62.3432	27.2083	23.8511	48.3077
Nsun2	22.2373	0.936423	0.575087	134.223	44.7732	49.686	48.693	159.147	64.197	68.8836	112.438	51.8417	47.3191	48.6154
Nup153	22.2353	1.10185	0.226723	52.8395	15.5765	16.9132	23.1184	34.52	32.9606	20.9947	36.7751	18.4917	20.9149	21.2692
Ipo11	22.2345	1.16256	0.309825	72.1535	15.653	18.7645	15.9956	69.4889	39.5764	17.4974	49.1775	17.875	18.8723	22.5769
Bub1	22.1748	1.36924	0.294368	67.6605	0.827869	0.578512	0.390351	71.8356	63.7783	1.12698	46.5444	0.166667	0.531915	0.538462
Spg20	22.1659	1.28882	0.191188	45.693	7.53825	5.16942	5.17544	33.5067	36.7044	9.10053	28.0473	3.64167	3.48936	3.5
Idh2	22.1544	0.885433	0.457559	107.67	29.4809	30.3926	37.5702	106.72	127.818	46.6667	103.047	31.75	38.6596	42.4615
Arpc1b	22.1496	1.24126	0.062537	15.6767	1.14481	1.22314	2.58772	10.9067	24.9113	1.66667	3.32544	1.91667	1.46809	1.65385
Trip13	22.14	1.28886	0.175231	41.0419	4.73224	3.76033	4.45175	50.6178	31.9803	2.04233	17.5444	1.36667	2.70213	2.5
Cyfip1	22.1379	1.14113	0.289513	69.5605	19.4344	16.9711	18.9956	47.3422	60.0197	18.873	44.9053	12.7	13.2979	18.4615
Atad3a	22.1239	1.04052	0.175915	43.0279	13.2842	14.062	16.3816	38.6489	19.4631	17.7619	31.8757	17.925	15.5532	14.3077
Sdc1	22.1214	1.23262	0.12947	30.9628	2.98907	11.3636	3.86842	33.7378	16.3054	4.61905	11.6805	8.73333	20.6809	16.8462
Rpa2	22.1144	1.10484	0.221248	51.4605	5.51639	5.07025	8.40351	77.5911	48.8325	9.03175	26.929	5.65833	5.06383	3.5
Plp1	22.1097	1.03162	0.700132	163.9	1.32514	1.3719	2.30263	121.987	546.833	4.11111	21.0828	1.51667	1.85106	0.307692
Tbl1x	22.1069	1.08853	0.238688	56.6279	20.6557	20.0785	14.0132	42.2267	38.803	17.9312	39.2722	11.325	16.6596	16.1154
Ncaph	22.0777	1.23871	0.20734	50.6977	4.95902	3.21074	3.86404	37.7556	73.6453	4.42857	29.503	1.31667	1.46809	1.34615
Pax3	22.0563	1.43191	0.13382	31.5651	0.251366	0.140496	0.0350877	27.3422	18.9655	6.7672	20.7396	0.00833333	0.0212766	0
Lap3	22.0384	0.950767	0.267644	62.8186	18.8333	19.4669	19.0658	83.08	40.399	25.3386	44.9586	16.625	15.234	15.9615
Clspn	22.0243	1.37223	0.0970599	23.2674	1.06011	0.483471	0.0921053	22.5467	21.2808	1.20635	11.3964	0.1	0.0212766	0.384615
Grrp1	21.9727	1.58505	0.0412587	10.6721	0.202186	0.433884	0.333333	13.1511	0.26601	0.37037	1.40828	0.858333	0.829787	0.0384615
Tfap2b	21.95	1.15105	0.183577	43.6535	1.42896	0.268595	0.644737	81.8178	22.601	7.21693	27.8876	0.0166667	0	0
Hspa9	21.938	0.70824	0.804702	191.221	100.306	94.6612	98.5219	216.756	136.724	128.143	196.249	96.075	90.5532	91.6154
Rrm2	21.9334	1.08272	0.616072	143.442	3.28962	3.57851	3.23684	262.533	125.527	7.51323	113.651	2.66667	3.06383	1.61538
Nup93	21.8907	1.07756	0.348767	83.2837	28.653	27.6116	14.9868	73.8578	51.6059	21.9577	64.4438	20.8083	17.2766	53.2692
Mlec	21.8781	0.838049	0.412101	96.4163	60.1257	58.7603	60.4561	64.2889	87.8374	45.2275	63.2604	42.1833	44.8723	40
Ncapg	21.8631	1.38769	0.21272	49.707	0.47541	0.326446	0.192982	52.4978	47.4828	0.566138	28.4793	0	0.446809	0.5
Bms1	21.8174	1.10592	0.233988	54.0651	19.1475	18.124	15.3202	39.5822	26.9901	21.2434	47.9112	10.2667	14.617	11.5
Moxd1	21.7978	1.47635	0.251642	61.2651	0.00273224	0.0123967	0.0394737	2.63556	144.803	0.428571	3.50888	0.05	0.0212766	0
Ipo9	21.7964	0.838753	0.537855	130.035	69.9918	71.0331	80.5351	80.9867	81.1133	60.8889	119.746	65.8333	70.1915	82.6923
Ctnna1	21.7934	0.782948	0.569926	134.851	100.287	73.4628	83.7456	93.4578	144.03	52.7143	97.9704	31.9167	74.5957	49.3846
Ect2	21.7878	1.52648	0.22155	54.3674	1.14481	0.884298	1.37281	33.7244	43.3251	0.671958	31.4556	0.558333	0.340426	0.192308
Trp53	21.7757	0.869645	0.308513	73.7279	18.0492	17.062	22.9518	98.2444	67.0049	43.9683	69.5266	19.975	22.6596	23.0385
Melk	21.7501	1.36408	0.177705	42.6	0.972678	1.17355	0.929825	42.4222	45.9458	0.587302	24.8343	0.108333	0	0.0384615
Rpa1	21.7447	1.07582	0.320222	75.7767	22.9153	14.1694	20.4605	79.1689	63.7438	19.6878	50.2249	13.1917	16.5957	10.7308
Mcm10	21.7429	1.58805	0.16139	38.8023	0.581967	0.805785	0.372807	34.4667	22.665	0.031746	12.0592	0.0916667	0	0.769231
Mdn1	21.7349	1.19271	0.238567	55.1721	16.4262	22.6818	17.3596	30.1378	19.6847	19.2804	37.1893	19.9333	22.4255	20.5
Mapk1ip1l	21.7089	0.868536	0.201488	47.6977	22	23.0041	18.886	45.1156	24.4384	21.9471	49.7929	14.0583	17.7021	14.9615
Chek1	21.6677	1.26961	0.121425	27.4	1.0082	1.16529	1.58772	34.4711	26.0936	2.20106	15.2722	1.425	0.638298	0.807692
Lrig1	21.6557	1.59223	0.122127	29.2767	0.125683	0.421488	0.618421	10.2667	32.1921	2.84656	8.97633	0.4	0.148936	0.0384615
Fat1	21.6474	1.46267	0.139968	33.1349	4.45082	2.40909	3.75	14.1733	35.1281	2.19577	12.858	1.35833	2.31915	3
Tbl3	21.6379	0.95699	0.321686	77.9884	29.5383	28.6033	32.2763	68.0444	38.4433	37.3651	64.3964	33	33.1064	30.2308
Tacc3	21.6372	1.13965	0.332232	78.8116	5.65574	4.55785	4.72807	83.3733	117.433	5.84656	66.6864	2.8	3.14894	4.38462
Wdr77	21.6131	0.852199	0.415484	99.6674	29.7678	35.7479	45.2982	131.218	64.2512	55.5556	72.5799	44.0583	39.4468	44.7692
Cand1	21.5923	0.804476	0.698816	162.27	98.8743	111.905	85.8114	120.644	90.1379	78.9153	163.065	71.1917	96.9787	107.615
Ipo4	21.589	0.996382	0.355539	86.2302	30.9536	35.2314	37.7588	58.7644	38.7241	46.0053	64.5325	42.2583	36.6383	56.1154
Mars	21.5597	0.953112	0.339002	80.6628	35.3825	35.7727	35.8333	63.8089	37.3744	37.0053	68.6686	33.8917	33.4468	30.2692
Nup205	21.556	1.20443	0.241192	57.3674	15.9426	13.9752	15.2149	36.7022	31.3251	15.3651	46.213	9.325	16.5745	10.6154
Topbp1	21.5007	1.15126	0.206312	49.0698	13.7158	11.8636	12.136	38.4356	42.8374	15.0317	25.1124	7.39167	7.06383	8.07692
Dtl	21.4768	1.54708	0.186209	42.7093	0.784153	0.318182	0.824561	35.3644	30.9015	1.61905	14.3787	0.191667	0.0212766	0
Set	21.4709	0.790611	0.290689	66.2349	23.1585	20.4793	33.1886	103.969	61.0049	35.9788	45.3077	30.825	29.4255	27.4615
Rif1	21.4552	1.08352	0.229069	52.4791	13.4344	12.4587	15.9737	50.7111	52.3251	14.7937	29.0947	8.675	15.6383	7.23077
Wdr43	21.4468	0.986955	0.323746	75.286	22.6721	24.5744	24.8904	94.5067	42.9212	31.9418	52.4142	20.2583	19.7872	20.2308
Ppp2r1b	21.4392	0.95807	0.390956	91.714	46.5219	44.5248	31.4561	100.911	33.0788	25.4444	77.2189	15.7583	33.9362	38.5385
Dna2	21.4359	1.48684	0.153566	36.5721	3.6694	2.54545	4.14912	26.96	14.069	2.77249	24.0769	1.225	2	1.46154
Rad51	21.4278	1.17079	0.155451	37.1372	1.21858	0.549587	0.684211	57.9956	42.0148	2	17.787	0.341667	0.702128	1
Sdad1	21.3975	1.09535	0.166517	39.214	10.8525	11.8802	12.4035	37.5822	21.5419	14.8307	23.0947	10.3917	12.4681	13.5385
Ccnb1	21.3974	1.22489	0.190204	45.0581	0.248634	0.053719	0.122807	49.9111	72.8818	1.05291	29.8107	0.025	0	0.615385
Lef1	21.3963	1.16778	0.088966	21.1977	5.14481	1.91736	4.92544	27.2089	14.4828	2.38624	8.54438	0.75	3.70213	0.0769231
Asf1b	21.3963	1.17848	0.137152	32.7372	2.25956	2.57025	2.16667	52.8267	24.6453	1.24339	15.1361	0.608333	0.851064	2.61538
Api5	21.3908	0.803815	0.435219	101.1	47.5656	54.5248	47.6228	107.68	75.3498	54.3386	88.8225	37.35	49.7234	40.8077
Ddb1	21.3887	0.639947	1.25992	305.184	256.369	249.583	239.136	201.698	182.256	179.815	286.598	148.092	235.468	239.269
Cirh1a	21.3877	1.02086	0.295212	69.514	20.1667	24.6364	20.5132	82.0178	29.6355	25.7037	57.4083	20.9667	24.5532	20.7308
Cct6a	21.3859	0.517877	1.59261	371.788	248.238	256.372	279.68	494.533	303.399	323.307	381.479	255.45	247.213	266
Ephb4	21.377	1.54588	0.0739443	17.2163	0.0355191	0.0991736	0.201754	8.76889	17.0887	2.70899	7.88166	0.0916667	0.0212766	0.192308
Chtf8	21.3759	0.782069	0.275312	66.5837	36.9344	36.8388	33.4342	59.1778	46.2611	32.9101	62.432	24.4083	38.7447	31.4615
Stip1	21.3562	0.621062	0.727775	172.84	104.268	111.715	104.561	193.311	129.606	119.524	200.118	90.9833	111.681	105.038
Tk1	21.3528	1.13603	0.05284	12.7442	0.112022	0.115702	0.201754	21.9067	16.0739	0.391534	5.31361	0.05	0.0851064	0.269231
Ddx11	21.3436	1.56383	0.0983834	23.6256	1.41803	1.3843	0.864035	12.5556	15.9852	1.31217	13.5444	1.06667	0.787234	1.92308
Fign	21.3416	1.11672	0.269335	64.1023	25.9809	6.59917	12.3377	27.0533	79.8818	26.5291	46.8462	2.06667	1.85106	0.307692
Abl1	21.3262	0.964258	0.227327	53.4163	26.4727	31.8802	27.1272	21.2044	33.0788	26.4392	44.0473	19.85	36.8085	37.3846
Kirrel	21.3247	1.54851	0.0480933	11.0953	0.177596	0.0247934	0.131579	7.78222	11.8473	0.343915	2.75148	0.00833333	0	0
Nono	21.2948	0.535847	0.619137	146.902	113.563	96.9298	102.171	144.449	136.389	122.095	167.763	80.6	94.0213	84.5
Zfp568	21.2937	1.38281	0.175524	39.8814	9.06284	6.41322	7.9693	20.7689	16.1429	9.85185	28.7811	7.53333	7.53191	6.69231
Foxm1	21.2931	1.47453	0.137788	33.0349	1.01639	0.752066	0.635965	21.3956	37.2906	1.02646	20	0.5	0.297872	0.653846
Sept9	21.2925	0.767159	0.625869	150.814	97.9481	71.3264	43.386	116.284	105.877	60.4868	239.213	20.1917	38.3617	38.4231
Rad54l	21.2867	1.52093	0.11179	26.5279	1.62842	1.40083	1.92105	19.7467	16.8621	0.941799	13.0592	0.558333	0.446809	0.5
Isg20l2	21.2537	1.02255	0.236419	55.6698	19.4153	17.281	16.6228	56.6711	35.9754	22.5767	36.3195	12.85	14.3191	14.5769
Tmpo	21.2511	0.914794	0.546784	126.751	24.0437	16.8678	27.1623	164.071	217.266	40.0212	83.8343	21.4167	22.8298	18.8846
Pola2	21.2467	1.19759	0.174147	41.4442	8.20492	5.08678	9.89912	37.7556	33.3498	7.13757	27.8698	5.825	6.44681	7.19231
Rhbdf1	21.2416	1.24563	0.108318	27.5488	0.704918	1.19835	1.27193	13.5822	69.2906	2.34921	2.19527	0.716667	0.574468	0.692308
Hells	21.2358	1.13817	0.197097	44.7837	4.5765	2.17355	4.70614	64.5422	40.7783	6.40741	27.6627	3.91667	6.04255	2.57692
Kif2c	21.2169	1.52041	0.171053	41.4023	0.210383	0.442149	0.135965	30.72	34.9557	0.386243	26.4734	0.341667	0	0.115385
Nop58	21.2108	0.839705	0.480858	112.284	27.1612	34.0413	30.5395	184.991	102.906	50.9947	84.6805	35.6833	32.234	32.1923
Tpx2	21.1972	1.25985	0.40214	96.3744	4.55464	2.92149	2.33333	88.5022	125.089	4.06349	82.8876	1.20833	0.914894	2.15385
Cdca7l	21.1782	1.42401	0.0900803	21.4279	0.412568	0.231405	0.368421	25.3289	15	0.571429	7.22485	0.225	0.12766	0
Lmo4	21.1767	1.02063	0.203554	46.9558	6.18579	8.39669	5.64912	62.9378	86.3153	5.62434	6.36095	10.075	8.6383	23.5
Utp20	21.1652	1.41092	0.130051	29.993	4.4071	5.54959	4.21491	16.9644	14.1281	7.72487	18.497	5.15	2.85106	3.30769
Caprin1	21.1549	0.580877	1.6503	385.53	295.533	306.864	285.697	362.853	265.271	272.55	412.905	207.95	288	280.538
Ticrr	21.1472	1.58265	0.0901588	22.0302	0.505464	0.396694	0.548246	13.0222	17.335	0.243386	10.426	0.2	0.510638	0
Smg7	21.1273	0.938966	0.247581	58.5907	28.7432	31.2645	37.2807	27.1333	46.6847	27.8095	36.2071	23.0417	34.1702	35.4615
Cdc45	21.1096	1.28864	0.16038	38.507	2.20219	1.61983	0.951754	49.0489	30.9409	0.94709	21.6805	0.966667	0.468085	1
Pkm	21.088	0.526265	1.24547	304.93	242.577	206.169	235.526	371.858	166.172	219.317	342.036	192.925	255.426	218.923
Notch1	21.0797	1.01818	0.325143	76.514	0.636612	0.190083	0.47807	12.7022	188.291	41.2751	113.302	0.408333	0.0212766	0.153846
Cenpf	21.0379	1.24755	0.283566	66.4116	0.833333	0.471074	0.692982	44.4756	141.054	1.53439	51.5325	0.408333	0.191489	0.461538
Lima1	21.0164	1.42366	0.181401	43.7535	6.43716	3.41322	6.87719	23.5422	46.734	6.62963	9.62722	3.46667	1.97872	1.61538
Chaf1b	21.0163	1.27792	0.18223	42.6186	3.6776	2.1157	3.96053	53.3467	27.6502	6.78307	23.6272	2.94167	3.17021	2.23077
Pcdh18	21.0156	1.38795	0.17793	42.1628	0.398907	0.123967	0.776316	26.4	48.7291	1.80952	29.4911	0.025	0.0212766	0.153846
Sephs1	21.0078	0.839544	0.330312	78.4349	30.306	32.9504	45.3158	83.4267	73.9113	35.545	56.8284	32.65	35.617	29.3462
Sf3a3	20.994	0.792406	0.331188	78.2698	29.0219	31.0455	33.307	106.849	70.1626	41.127	69.7337	23.9167	24.4043	27
Rcl1	20.964	1.01066	0.175115	41.886	7.34699	10.062	12.4561	60.64	22.7537	18.836	22.6746	12.4167	12.9362	13.0385
Tnfrsf19	20.9618	1.59817	0.215419	51.4442	2.19945	0.747934	6.90789	34.1733	39.4778	3.72487	5.46746	1.36667	4.48936	0.653846
Gsta4	20.9578	0.802325	0.0770443	17.8	0.243169	0.107438	0.00438596	68.0578	8.81281	0.402116	5.31953	0.0333333	0.0212766	0.153846
Xpot	20.957	1.05197	0.150095	34.8791	11.1858	11.9628	13.5658	29.6133	20.2365	13.8042	21.7278	17.225	11.7021	20.6538
Xrcc1	20.9264	0.983331	0.149291	35.586	10.7678	10.0124	14.4386	29.0978	37.9163	16.1005	25.9231	11.025	7.74468	12.5769
Spag5	20.9058	1.43006	0.1687	40.693	1.54098	0.466942	0.785088	25.72	38.3744	1.07937	33.8817	0.05	0.361702	0.884615
Slc35a4	20.8912	0.837975	0.221521	52.5884	19.0027	22.0207	26.8246	54.6444	43.5271	30.3704	48.5325	22.2667	20.0426	20.0769
Snx5	20.8856	0.831154	0.491522	114.94	21.2268	22.1694	18.2281	234.747	120.064	37.2646	82.8521	17.3417	24.7234	14.6923
Sf3a1	20.8797	0.796423	0.357673	85.3395	37.5027	38.9669	47.3947	80.9244	77.9557	49.1746	78.3136	34.6167	45.1915	37.0769
Cdca8	20.8726	1.09944	0.2523	59.386	4.56831	4.66529	6.37281	75.8978	87.4729	4.19577	46.497	2.925	3.44681	4.92308
Gmps	20.8719	0.790942	0.421942	98.0651	48.9918	45.8471	37.4386	130.409	61.1626	45.5132	95.5207	30.5917	29	30.5769
Slc16a1	20.8581	1.09425	0.283664	65.2488	11.071	8.27686	12.6579	106.582	46.1429	9.00529	35.0118	11.2583	11.0213	8.57692
Nup62	20.8262	0.780606	0.272291	65.4837	33.4454	30.4711	40.2456	62.5156	53.7389	32.1376	54.8876	34.9583	34.6383	33.3846
Cdca4	20.8183	0.921353	0.302828	72.7884	22.4399	16.7149	18.2018	85.0444	68.9015	32.1534	65.5385	12.6667	13.9149	16.3462
Fubp1	20.7928	0.606603	0.75296	172.477	113.926	111.132	104.711	200.16	175.429	122.72	164.988	98.375	106.489	110.692
Rfwd3	20.7922	1.12534	0.100132	24.2163	7.30601	7.33058	6.36404	15.5378	12.468	6.84127	23.1479	4.60833	5.74468	6.19231
Kif22	20.7521	1.30925	0.269901	64.5233	4.54918	3.66942	3.72807	59.3822	72.9212	5.15873	36.9822	2.49167	2.38298	4.15385
Cnbp	20.7424	0.665518	1.71519	397.284	140.981	172.789	151.452	743.391	409.916	235.254	340.343	135.767	143.021	141.038
Rbm14	20.7403	0.814615	0.193615	47.2605	21.6803	21.0579	26.1447	41.9956	36.5222	22.8942	48.2189	17.975	21.6383	17.7692
Ruvbl1	20.7342	0.870742	0.10179	24.3302	5.30328	5.81405	7.42982	37.24	23.4187	10.1005	19.1598	8.96667	6.6383	8.61538
Tmc6	20.7065	1.45574	0.11908	28.7256	2.33333	2.13636	1.98684	24.7378	22.0049	2.58201	7.98225	0.475	1.29787	1.26923
Ddx39	20.687	0.812413	0.521688	121.823	40.8934	39.2645	41.886	196.756	110.931	51.9153	101.917	39.0417	29.5106	33.3846
Plk1	20.6501	1.37043	0.212736	51.6605	0.330601	0.264463	0.429825	55	53.9212	0.751323	30.3136	0.308333	0.191489	0.461538
Lamc1	20.622	1.09991	0.176909	42.6767	10.1366	7.54959	10.9518	15.5333	90.5074	11.2698	13.7219	4.80833	4.68085	5.15385
Hdac1	20.62	0.778781	0.0727866	16.8233	9.20765	8.93388	7.82895	13.7911	20.2365	9.49735	17.0414	5.6	6.7234	7.38462
Sulf2	20.6068	0.90393	0.474143	114.04	20.0628	3.84711	10.1053	78.2311	187.542	85.1323	169.367	9.75	4.91489	4.53846
Bzw1	20.6023	0.608578	0.584138	137.984	85.5137	97.5744	92.6579	167.627	119.187	80.7725	134.296	64.9083	67.7021	79.0385
Pum1	20.5787	0.788292	0.353025	84.0349	46.3989	46.6074	53.193	50.5511	61.3842	54.3228	78.3787	37.2583	52.766	46.0769
Scaf11	20.577	0.747828	0.409752	95.1581	52.5437	54.0083	55.5307	93.7778	94.3005	57.1534	73	40.3083	46.1489	56
Ints7	20.5761	1.17468	0.183182	43.5814	14.2842	10.9545	13.2895	27.7511	19.266	13.0635	33.3432	8.125	11.0851	11.8462
Hat1	20.5737	0.861696	0.330164	75.9977	12.6284	10.7438	11.3509	167.751	87.9951	14.7196	39.2544	8.05	11.8298	8.57692
Ephb3	20.5681	1.67405	0.111595	27.4465	2.97268	2.17355	6.29825	8.15111	16.0148	1.68783	2.48521	6.18333	2.65957	0.730769
Nup98	20.5447	1.13664	0.204829	48.5256	14.3825	12.9298	14.8246	30.7556	30.5222	17.3651	35.426	12.2333	14.2128	12.0385
Vcp	20.5446	0.546456	0.316348	74.886	75.7268	68.8678	58.6623	40.8089	54.0936	54.4603	81.3846	54.2333	53.4894	63.1538
Numa1	20.5267	0.932246	0.198635	47.8721	18.6393	15.4959	22.5921	23.2933	45.9852	32.0053	48.4142	12.9167	19.7872	18.3077
Ftsj3	20.5247	0.948773	0.27003	64.307	24.1066	23.2355	22.0088	67.9556	38.6305	32.3333	52.0947	16.775	20.2553	19.4615
Rfc1	20.5153	0.972066	0.198736	46.1395	17.7131	14.3388	17.5044	45.1689	46.6108	16.0212	27.3018	14.4333	14.8085	14.6538
Ddx39b	20.5151	0.577642	0.861568	205.7	107.331	101.479	139.075	250.071	216.369	179	232.645	115.208	137.298	127.846
Impdh2	20.5149	0.872085	0.0526074	12.7419	3.67213	2.83058	3.85088	20.1778	11.8177	5.2328	8.50888	3.075	2.42553	2.07692
Myh10	20.4809	0.767073	0.336064	80.7791	39.5492	44.4256	44.5833	44.4	89.2512	39.4497	90.5621	46.95	49.8085	54.3462
Gemin5	20.4709	1.06542	0.228718	53.3372	22.1667	19.3347	16.9868	43.2756	20.2463	18.9683	44.7574	16.7167	21.4468	20.7308
Ddx1	20.461	0.642222	0.698116	164.456	96.1667	108.665	120.386	194.742	133.02	106.37	136.598	93.95	90.8511	119.731
Mthfd1l	20.4441	1.43277	0.123996	28.7395	4.22678	3.17355	5.2193	27.56	7.85714	3.60317	11.8343	6.675	6.89362	4.30769
Dlgap5	20.4434	1.28758	0.113355	26.3512	0.833333	0.714876	0.767544	21.7422	37.7438	0.582011	22.7929	0.0333333	0	0
Pcnt	20.4286	1.27497	0.115164	27.2512	9.11749	6.15702	9.23246	10.44	17.8621	7.08466	17.6036	3.45833	6.21277	5.07692
Cct3	20.4216	0.53808	1.55063	364.763	214.402	229.314	266.868	504.8	272.956	331.286	362.302	263.017	263.83	245.115
Ttll4	20.3883	1.48935	0.10044	23.4186	2.12842	2.33058	2.60526	14.3289	7.24138	3.21164	17.8994	1.11667	1.53191	1.34615
Rpl7l1	20.3669	0.819427	0.209857	49.7209	17.5109	15.3347	15.0482	68.16	57.4433	22.3651	39.3905	12.1917	12.2979	15
Abcf2	20.3599	0.758716	0.363088	85.1907	52.9973	49.3099	48.9342	78.2311	41.0493	56.545	93.5325	35.35	35.5957	37.8077
Gpr125	20.3428	1.0489	0.245448	57.386	19.8579	17.2025	21.5263	40.4978	52.8177	16.4709	42.7515	11.8	17.5319	10.2308
Prps2	20.3215	1.28541	0.125082	28.9674	0.931694	0.743802	1.51316	35.9956	28.1429	2.86772	12.4556	1.35833	0.148936	2.34615
Ccna2	20.2876	1.05889	0.611806	143.349	1.68852	1.99174	1.73684	212.973	247.177	5.62434	103.568	1.49167	1.34043	2.38462
Pxn	20.2664	1.12198	0.100779	25.3767	10.5164	4.42975	9.16228	10.8356	36.0296	3.20106	7.76923	3.76667	4.78723	8.46154
Nup133	20.2525	1.05051	0.246501	58.7186	19.7514	20.186	28.2061	48.4356	38.7783	20.4127	34.9527	16.9917	20.9362	22.3077
Gapdh	20.2482	0.660482	0.0750719	17.6093	11.4044	9.69835	13.4386	15.7556	15.4532	13.6561	15.0533	12.9583	13.1277	14.6923
Cdt1	20.2398	1.26839	0.137287	31.6651	2.39344	1.69835	2.26754	45.3378	26.5764	1.8836	13.0828	0.691667	1.78723	1.76923
Trim59	20.2178	0.995836	0.279507	64.386	9.10109	11.4752	14.5132	80.5689	88.3547	12.8571	49.2781	9.625	10.8298	10.3077
Plk4	20.2126	1.25643	0.14424	34.7279	3.96448	3.30165	3.84649	32.1511	33.6158	4.79365	21.1361	2.33333	2.68085	1.88462
Sepp1	20.2066	0.903343	0.278588	64.7651	2.08743	0.623967	1.85088	44.08	239.138	8.12698	12.7692	0.0666667	0.0425532	0.0384615
Aaas	20.2055	0.937414	0.190892	45.5	17.653	12.9091	17.0219	55.9289	39.5074	15.0317	27.2485	12.375	11.0638	8.34615
Pa2g4	20.1864	0.662153	0.670393	158.737	55.0082	52.0083	70.7982	321.049	152.601	90.9735	126.331	56.675	48.4681	44.1538
Cnot1	20.1591	0.945681	0.315076	71.8767	41.1721	40.0207	38.2149	39.0933	43.8424	32.0635	62.3077	21.475	33.1702	32.9231
Smek1	20.1565	0.937034	0.215184	49.1116	24.1667	22.3719	20.3465	35.8133	40.7882	19.9206	42.7041	12.2583	16.8085	13.7692
Col1a2	20.1469	1.65848	0.456418	109.288	0.251366	0.363636	1.20175	56.8622	130.34	1.25397	4.78698	0.15	0.191489	0.0384615
Papola	20.1433	0.646743	0.435818	102.74	64.8306	66.0992	63.0395	100.302	99.6355	75.7249	99.0059	48.175	66.1064	60.1538
Greb1	20.1342	1.07489	0.20091	48.3698	45.571	21.0083	26.0614	15.6444	10.2808	7.19577	12.5385	10.6917	43.766	20.8462
Nap1l1	20.1287	0.782566	0.61366	143	33.1011	32.4711	28.3947	252.818	149.803	79.7354	132.473	35.2583	22.1277	22.7692
Baz1b	20.1063	0.746815	0.380425	89.9605	63.8224	50.5702	52.3246	53.9289	89.1084	56.9048	85.2189	33.0417	41.2553	46.2308
Kcnk5	20.103	1.65291	0.08909	20.6837	0.0546448	0.0206612	0.0307018	11.9733	17.936	0.010582	5.23669	0.0833333	0.191489	0
Nol9	20.0915	1.13548	0.166755	40.893	11.9645	14.186	14.6886	31.32	15.665	15.0159	24.5325	12.1167	13.1277	13.9615
Heatr3	20.0865	1.02851	0.231603	56.1628	17.3497	20.7025	21.4737	50.1022	28.8621	23.8519	30.2781	22.35	21.1277	23.3462
Atic	20.0848	0.956136	0.095954	22.4465	6.91803	9.73967	10.386	23.3511	11.0591	16.8624	13.3728	9.95	9.3617	8.11538
S1pr2	20.0781	1.59449	0.178682	44.7488	0.174863	1.28512	0.0921053	50.8978	14.5468	0.62963	5.85799	1.15833	0.0212766	1.30769
Nup155	20.0714	1.0845	0.222337	52.593	17.6475	18.8182	19.0746	36.6667	29.9852	19.0847	35.5266	13.8167	15.7234	16.8077
Ctdspl2	20.0448	1.04513	0.131591	30.3837	10.3251	7.95868	9.72807	23.9822	32.2857	11.0952	19.4142	6.04167	9.34043	8.53846
Cherp	20.03	0.806672	0.175875	43.1419	21.1148	19.1198	28.6667	33.0444	33.7094	26.3122	33.8876	20.6917	22.383	27.0769
Mre11a	20.0143	1.26886	0.104633	25.0721	5.12842	3.9876	4.59211	23.8711	13.1527	3.80423	13.1953	2.75833	4.55319	4.73077
Wls	20.014	1.10663	0.200344	48.093	4.5	2.22727	3.57018	58.9644	66.798	7.56085	28.4793	0.366667	0.446809	0.576923
Chd7	20.0136	0.697324	0.425353	100.779	79.5656	61.0868	61.6711	49.9778	69.4236	94.4497	123.911	22.225	37.8085	43
Cdc20	20.0046	1.14328	0.320747	77.0605	2.23224	1.00413	1.2193	94.0489	122.419	1.98413	63.8402	0.5	0.765957	0.0769231
Timp3	20.0034	0.811264	0.314956	77.2512	1.19945	2.40909	1.22807	16.9244	397.217	3.39153	1.54438	0.95	0.425532	1.23077
Slc38a4	19.9861	1.44747	0.157984	37.1279	3.69672	3.16942	5.49561	34.9644	18.5074	0.640212	17.1775	0.183333	1.87234	0.269231
Serpinh1	19.9606	0.766273	0.3077	76.8023	15.0437	13.9132	15.2325	67.4978	214.33	43.5132	43.4201	5.08333	8.53191	17.1154
Tead2	19.9573	0.930946	0.20922	50.0977	5.04372	1.65702	4.10526	52.7289	71.7192	31.2381	64.4793	1.41667	2.61702	0.653846
Nup107	19.9567	1.04839	0.247077	58.1326	21.9208	21.9876	18.9781	51.7778	32.1576	16.746	45.7041	12.6083	13.1489	11
Eif3d	19.9544	0.613836	0.477106	113.107	62.6448	61.0041	79.5132	148.116	103.67	79.2963	107.142	64.1917	75.1915	66.9231
Elavl1	19.9518	0.679997	0.484048	114.714	58.235	45.3099	60.9035	141.218	99.0296	65.4815	151.604	31.3167	53.7872	45.0385
Ppfibp1	19.9263	1.39601	0.148305	34.4907	1.04372	0.88843	2.5614	36.2933	40.3547	1.66667	4.04142	1.1	1.12766	1.23077
Hspd1	19.9072	0.611531	0.364653	85.5163	30.7705	34.0331	42.8158	170.844	75.665	56.164	77.0592	44.525	37.9149	39.2692
Nek2	19.9006	1.54954	0.123455	29.3116	0.887978	0.85124	0.517544	21.6356	21.0246	0.666667	16.0828	0.125	1.08511	0
Smarcc1	19.8979	0.620583	0.602894	142.791	126.429	123.988	98.7281	93.6578	73.0443	100.958	163.763	63.2	80.9787	85.5769
Pcna	19.8949	0.74933	0.220143	51.0302	8.06831	7.06198	10.1667	118.12	68.8867	13.2646	36.071	7.86667	8.38298	7.92308
Dtx4	19.8935	1.1797	0.209897	51.9419	13.429	17.062	21.0439	27.3244	50.7734	10.328	7.91124	24.85	34.0213	25.5385
Vamp3	19.8793	0.88911	0.233084	55.6605	8.74317	8.43802	9.27632	98.3422	76.8522	12.3651	25.1006	7.88333	8.21277	6.84615
Inppl1	19.8652	1.2997	0.0640329	15.9186	0.86612	0.301653	1.29386	9.91556	14.6207	6.44974	12.3254	0.125	0.702128	0.615385
Phactr2	19.8377	1.28495	0.160919	38.4628	4.51366	4.4876	8.39912	23.3333	34.468	10.0265	9.84024	17.75	7.65957	11.6154
Hnrnpk	19.8303	0.437935	0.712826	165.953	155.292	147.066	127.491	184.884	173.266	145.952	190.527	81.7917	106.66	97.2692
Stt3a	19.8258	0.80112	0.37313	86.4907	36.3279	39.1405	37.6974	94.6444	123.251	42.2063	63	29.575	32.3617	24.9231
Trim27	19.8257	0.773585	0.309436	72.5442	34.6148	35.9959	35.6096	91.9778	48.0493	42.2222	62.0414	33.8333	32.6596	29.7692
Aurka	19.8223	1.33776	0.289184	68.3395	6.9153	2.34298	5.41228	65.2667	62.2069	3.21693	47.5266	1.79167	1.7234	2.65385
Wdr5	19.8209	0.948442	0.258414	60.914	23.6448	23.5331	24.364	60.3956	36.4483	25.0688	53.2485	19.6333	20.7234	22.1538
Mbtps1	19.7962	0.898337	0.333446	81.6326	34.0164	32.3058	35.9035	45.8756	67.9704	46.963	81.9112	25.2	31.1702	35.2692
Usp1	19.7773	0.914475	0.139755	32.9884	5.12295	2.5	4.26754	46.3778	56.7931	9.53439	24.1953	2.86667	2.68085	2.96154
Sgol1	19.7763	1.26698	0.109451	26.2116	0.393443	0.541322	0.324561	31.2889	32.7586	0.761905	14.9349	0.183333	0.191489	0.730769
Pold2	19.775	0.955945	0.109272	26.6465	4.10383	3.71488	6.27632	36.4711	34.1133	10.7249	15.787	5.03333	6.04255	5.46154
Eif3a	19.7733	0.496843	0.951264	222.935	154.5	152.165	174.211	307.142	232.813	184.825	188.568	142.842	170.319	162.5
Sae1	19.7638	0.553837	0.57937	135.444	97.8907	105.769	113.816	158.84	129.66	94.455	102.278	104.875	118.83	106.692
Msh2	19.7605	0.963052	0.255985	61.2767	19.2842	25.2562	24.4123	60.96	46.5074	24.2434	36.4556	20.5667	24.5745	25.6538
Myo10	19.7533	1.30303	0.115123	27.4512	2.42896	3.78099	2.64474	19.7511	27.2315	4.46032	15	5.29167	6.38298	5.07692
Suclg2	19.7465	1.12385	0.0574669	13.4302	0.568306	0.72314	0.403509	19.0267	18.1527	1.4127	7.52663	0.85	0.12766	1.11538
Polr1a	19.7366	1.16272	0.135803	32.3744	9.55191	11.3017	13.2193	18.0267	12.5665	11.1376	22.9882	12.7417	11.7872	12.2308
Flnb	19.7307	1.39912	0.137513	33.1163	3.61475	1.72314	8.25439	12.5333	22.7833	12.2857	15.9172	12.6167	5.29787	5
Myl9	19.7195	1.35484	0.152072	35.6814	1.1612	0.743802	3.32456	31.3911	50.6847	4.24868	2.9645	0.325	0.957447	0.192308
Efemp2	19.715	1.11579	0.0681128	16.2674	1.34426	0.752066	2.97807	5.91556	42.9655	3.14815	2.91716	3.65	2.08511	0.615385
Crabp2	19.7031	0.886157	0.721077	167.402	4.2459	13.1983	0.885965	381.284	179.975	14.619	174.68	0.7	2.3617	9.26923
Dctd	19.6863	1.02675	0.170509	40.2535	5.11202	11.2314	5.32895	66.4578	21.0345	14.8254	25.8817	13.2	13.5532	10.5
Ndc1	19.6859	1.17902	0.120526	28.3442	3.48361	4.42562	4.45175	30.7689	28.936	4.58201	15.6331	3.35833	1.59574	4.23077
Exosc2	19.6711	0.891835	0.181542	42.3837	14.3033	15.4876	16.8377	50.2133	34.202	24.0582	32.6746	14.35	18.2128	14.1923
Psmd2	19.6594	0.537635	0.66292	159.191	156.191	156.748	124.25	123.444	92.0936	104.196	153.988	104.433	117.149	140.808
Tmem132c	19.6519	1.7128	0.114084	27.1419	1.07377	0.909091	6.25439	7.37333	8.75369	0.936508	16.3136	0.433333	2.44681	0.0384615
Txnrd1	19.6483	0.626185	0.603648	142.672	108.552	104.12	101.439	137.293	70.7488	76.6402	173.343	75.65	116.213	110.038
Peg12	19.6475	0.999855	0.136241	31.7186	9.4918	8.93388	4.48246	41.4889	30.5468	9.94709	21.3136	2.48333	2.78723	2.65385
Ugdh	19.6475	0.894016	0.247705	58.0186	10.5	10.7645	17.0746	38.76	156.842	19.0794	22.4675	13.7833	15.4681	12.6154
Mybl2	19.6387	1.3992	0.053575	13.5186	0.773224	0.413223	0.758772	13.7778	10.7685	0.359788	4.60947	0.366667	0.425532	0
Gcn1l1	19.6356	1.08057	0.147362	37.1093	14.7377	12.5661	20.2939	12.12	16.6601	15.1905	27.5503	18.4833	18.4468	14.6923
Gemin4	19.634	1.28937	0.157226	37.4535	8.67213	9.45041	8.78509	32.9956	12.8227	6.56085	18.5621	6.2	7.21277	7.65385
Naa15	19.628	0.678213	0.473066	109.272	68.194	71.3223	63.3596	109.316	79.5567	82.0053	111.367	54.65	60.1277	51.8462
Aurkb	19.6058	1.43191	0.212752	52.2419	1.04918	0.607438	0.877193	45.7156	56.0197	0.656085	23.4734	0.075	0.0638298	0.423077
Slc1a5	19.5988	1.35872	0.100935	24.6419	2.27869	2.20661	3.49561	25.84	11.3251	4.68783	10.6154	1.45	3.08511	0.961538
Ttk	19.5908	1.42327	0.127036	30.686	0.95082	0.764463	0.780702	27.7111	28.8276	0.624339	14.6331	0.741667	0.446809	0.153846
Mmp14	19.5842	0.921268	0.164294	38.6256	4.11749	0.549587	0.767544	19.3911	107.315	30.6032	30.7811	0.491667	1	1.5
Sart3	19.5821	0.97764	0.168091	40.2209	17.1284	16.8554	17.1798	23.8133	27.798	20.254	33.2012	13.0667	14.8298	20.6538
Trip6	19.5709	1.0744	0.0747272	17.9395	2.37158	2.50413	4.26316	18.8444	33.7833	1.91005	4.57988	2.39167	4.70213	2.38462
Lsr	19.5676	1.42165	0.081303	19.907	0.265027	0.450413	0.359649	14.6933	17.4778	3.26984	12.6864	0.191667	0.723404	0.307692
Cdk1	19.557	0.881579	0.305647	71.5953	0.45082	0.553719	0.236842	134.307	178.118	1.28042	49.8639	0.1	0.0212766	0.0384615
Naa50	19.5534	0.832589	0.236133	54.6558	12.9699	14.2521	14.2939	101.822	57.2611	18.0159	36.8462	10.2917	8.02128	14.3077
Spc24	19.536	0.868406	0.0877974	20.6721	0.68306	0.297521	0.565789	41.0089	43.7291	0.661376	14.1302	0.333333	0.255319	0.0384615
Gtf3c2	19.5348	0.802901	0.343577	82.0302	48.5055	39.6818	48.5088	60.6933	64.8621	48.4233	72.5089	35.5	45.5532	27.5
Actl6a	19.5326	0.718608	0.375661	87.186	38.8716	37.2934	35.4386	128.324	75.3941	55.1164	89.1006	21.0083	27.9574	27.6538
Ssr1	19.5201	0.652536	0.572036	131.66	61.2568	62.1983	66.6754	179.982	204.005	80.1323	95.9053	55.05	55.617	59.6154
Cenpe	19.4951	1.12484	0.205636	48.9837	2.2459	1.22727	1.12281	41.2311	101.828	3.66138	39.1124	0.3	0.382979	0
Tspan18	19.4919	0.822829	0.545586	131.912	37.8607	13.9215	62.1447	54.6311	236.936	60.6085	185.899	41.0667	53.234	30.8462
Cdc25c	19.4868	1.20418	0.107072	25.3442	1.04645	0.657025	0.798246	24.8844	40.1724	0.857143	21.2604	0.4	0.425532	1.11538
Kif11	19.4857	1.43097	0.268174	62.7047	0.765027	0.72314	0.925439	41.1378	81.5172	0.962963	39.8284	0.133333	0.0425532	0.346154
Lig3	19.4824	1.10805	0.210257	49.3	19.4262	17.1529	18.1491	25.6667	27.8621	18.0106	35.9053	18.3833	19.3404	20.1154
Ccnb2	19.467	0.796608	0.19892	45.493	1.10656	0.603306	1.04825	73.5689	137.291	5.60847	46.7515	0.483333	0.595745	0.269231
Shcbp1	19.4621	1.08576	0.165399	38.8256	2.04098	0.884298	1.07456	57.2222	54.5123	0.783069	29.0769	0.2	0	3
Dis3	19.4614	1.05903	0.192046	45.0233	13.2486	13.1694	12.5614	48.0267	21.1872	13.5026	33.1065	9.675	10.9574	12.5
Ikbkap	19.4505	0.738259	0.376612	88.5256	59.3224	59.5537	63.5877	60.7867	41.5714	58.1481	85.355	55.625	64.2128	56
Ubap2l	19.4388	0.63923	0.54435	129.102	83.0738	93.124	112.627	103.36	99.9113	93.4815	121.84	71.2167	114.681	118.385
Dnmt3b	19.4177	1.4408	0.0661085	15.6465	1.29235	0.309917	0.964912	15.8844	9.40887	0.650794	5.95858	0.591667	0.361702	0.615385
Igf2bp2	19.4096	0.741924	0.364351	87.4186	52.418	53.4132	51.9737	84.1422	71.3448	36.4286	83.6805	19.05	45.1489	48.4231
Cct8	19.4077	0.464569	1.96515	456.163	341.448	365.517	355.886	653.707	395.764	375.598	435.757	333.392	321.319	357.115
Srsf6	19.4042	0.539604	0.883916	208.488	128.06	128.062	143.947	277.364	249.463	166.032	207.467	87.9	119.404	116.462
Cpsf1	19.3961	0.983427	0.254634	63.4674	23.0109	21.1281	27.2105	29.1422	34.3892	33.3175	69.5089	26.5083	29.5745	30.5385
Map3k11	19.3861	1.09352	0.114695	28.207	9.57923	12.1736	9.89474	16.6578	18.2759	10.3545	18.2485	8.11667	6.82979	9.96154
Eme1	19.3771	1.28299	0.068716	16.3977	1.23497	1.30992	1.17544	17.5067	15.4532	0.994709	10.3609	0.15	0.234043	0.346154
P4hb	19.3762	0.502815	1.08436	253.728	207.85	201.5	204.329	248.4	343.458	194.074	230.828	145.1	159.34	172.231
Anln	19.3756	1.42306	0.187947	44.0977	1.50546	0.491736	1.35965	32.1067	52.4236	1.96296	26.1006	0.358333	0.404255	1.61538
Anp32b	19.3749	0.723103	0.390712	92.786	22.7486	21.9174	29.3553	179.244	115.335	40.7619	76.213	26.3667	24.2766	20.6923
Cul4b	19.3689	0.974024	0.217206	50.7419	13.1967	16.3636	19.1579	61.0089	38.7783	17.2434	32.8166	17.175	13.4894	16.9231
Prim1	19.3599	0.868299	0.121866	28.7419	3.31694	2.40909	4.45175	50.2889	43.4433	4.04762	21.6036	3.25833	3.06383	4.19231
Lmnb2	19.3593	0.996675	0.140231	34.1791	15.0984	14.3264	19.114	16.1022	21.1823	17.1111	29.0296	11.325	12.9574	11.1923
Ddx56	19.3341	0.849889	0.200184	47.2419	19.623	19.8017	20.4079	56.1556	31.1379	27.6984	39.503	19.8083	15.7234	13.8462
Slc1a3	19.3228	1.86362	0.151551	39.6279	0.068306	0.0826446	0.0394737	13.24	19.9212	2.02116	1.92308	0.0166667	0.0638298	0.115385
Tfdp1	19.3111	0.741263	0.149752	35.7279	14.5273	16.7149	14.3728	46.7956	36.6847	21.0317	27.8166	13.7583	16.1277	17.5
Arhgef40	19.3051	1.30509	0.0999851	24.6465	3.95355	6.21488	8.98246	10.0267	26.5172	4.12169	2.43195	11.275	6.91489	13.0385
Tyms	19.3018	0.813331	0.167508	39.6349	8.65027	5.78512	8.3114	71.9644	61.1429	8.21164	27.8047	6.26667	8.97872	7.07692
Lrrc58	19.2966	0.703191	0.387185	87.893	74.418	75.3967	52.9649	50.1911	59	51.8519	72.5325	57.0667	50.1702	35.5
Fzd7	19.277	1.47479	0.0914766	22.2581	1.09016	1.21901	1.61404	13.2044	23.8079	1.44444	8.13609	0.908333	0.744681	0.384615
Pole2	19.274	1.11318	0.0584026	13.1326	0.778689	0.380165	0.54386	23.7778	14.7882	0.798942	6.17751	0.0916667	0.12766	0.0384615
Pfkl	19.2738	0.847887	0.392302	94.514	51.2268	50.8264	47.9825	118.591	36.7241	40.6772	57.8107	38.775	43.6809	41.8077
Incenp	19.2698	1.37001	0.181244	44.9419	4.81694	3.69835	4.01316	26.5644	55.4532	5.12169	21.213	2.9	2.95745	4.61538
Lrp4	19.2577	1.41762	0.0372987	8.48605	0.29235	0.219008	2.50439	6.84444	6.85714	3.53439	1.47337	0.883333	0.276596	0.307692
Sdc3	19.2485	1.2354	0.232081	57.3023	7.21858	7.50826	11.5921	26.8311	34.0985	20.5503	45.3669	39.5167	23.7447	40.0385
Rps2	19.2245	0.652878	0.237612	56.307	20.9945	14.876	29.0044	66.5911	88.4138	50.5926	51.142	27.875	23.2128	25.9231
Rfc2	19.2207	0.766135	0.211681	50.3488	18.082	16.6157	27.4649	67.5911	60.8571	24.4974	34.6331	20.8083	24.0426	27.8846
Kdelc1	19.2201	0.891397	0.187098	43.8186	9.95628	11.2603	14.1228	59.72	46.4039	19.4392	28.5858	13.9917	12.8936	15.5769
Evc2	19.2118	1.59773	0.0736469	17.8651	1.13115	1.12397	0.776316	8.80444	11.4335	1.94709	6.47337	0.1	0.595745	0.653846
Dnajc9	19.2017	0.760129	0.231587	54.0558	15.806	10.9628	16.5044	89.6267	81.8768	22.4127	44.8639	12.4583	11.9787	9.19231
Cnn2	19.1958	1.44219	0.294315	69.9977	11.0437	11.8595	3.53947	65.8622	50.1576	5.77249	5.01183	0.1	0.0212766	0.576923
Xrcc6	19.1777	1.02917	0.160925	38.2163	8.65847	8.10744	10.7193	43.3733	33.4828	11.418	27.3314	8.51667	7.23404	3.92308
Mms22l	19.1741	1.29905	0.105283	24.3814	3.43716	1.86364	3.08772	24.6267	17.0739	3.14286	14.3787	1.01667	2.23404	2.15385
Knstrn	19.1675	0.857944	0.124556	28.5907	2.26776	1.58678	1.85526	39.76	84.1626	3.75132	22.1183	0.316667	0.595745	1.53846
Enpp2	19.1512	1.13822	0.155616	35.9837	1.41803	0.842975	0.592105	13.1911	112.355	1.56614	2.2071	0.0333333	1.06383	0
Ran	19.1256	0.575113	0.576198	134.7	48.4344	55.438	66.3728	271.044	158.227	85.1852	124.947	64.4167	63.766	66.3462
Llgl1	19.1022	0.878731	0.251832	61.1395	28.3962	22.7521	29.0307	36.0667	39.5419	36.2646	76.0355	20.9667	30.3191	32.1538
Sf1	19.1018	0.572318	0.384532	91.4884	48.694	47.5579	75.0526	103.516	102.276	71.7143	98.3136	47.9167	68.4468	63.1538
Smc2	19.0984	0.80766	0.278747	64.3488	18.1557	12.7438	14.5614	94.3156	132.887	10.9206	50.7456	6.775	9.40426	8.42308
Casp2	19.0877	1.03476	0.237849	54.5093	19.3579	15.3471	21.4386	36.8578	41.7734	23.3704	47.7396	15.4417	17.3191	15.3462
Cbx2	19.064	0.922076	0.187154	45.0372	19.7377	18.0289	26.9123	30.3378	22.7537	21.8201	51.0296	12.5917	17.383	18.3846
Adk	19.0501	0.868666	0.148885	34.9605	8.70492	8.83471	10.3816	60.0667	31.2266	11.3016	25.4852	7.65833	4.2766	4.76923
Nrp2	19.043	1.11732	0.224993	52.1442	29.347	23.6405	21.6579	12.2444	35.1675	26.0212	33.7396	1.14167	2.3617	5.5
Ercc6l	19.0415	1.54273	0.0986505	23.8558	0.882514	0.809917	0.0964912	22.6756	12.4828	0.343915	8.80473	0.408333	0.234043	0
Cdca3	19.041	0.826243	0.143886	33.9465	1.8306	1.39669	1.60088	50.52	93.5665	2.27513	32.1302	1.49167	2.40426	1.11538
Slc2a1	19.0201	0.937795	0.234442	57.3953	13.959	14.9132	15.8158	94.2044	36.468	19.4868	37.4852	8.1	9.08511	9.5
Pus7	19.0057	1.13547	0.153885	36.7047	12.1667	11.3099	12.0877	28.7911	16.1281	11.7354	21.284	10.1583	8.74468	12.1923
Kntc1	18.9938	1.42556	0.0677031	16.6721	1.56831	1.04959	1.39912	10.4711	14.931	0.116402	10.4911	0.333333	0.489362	0.384615
Ppan	18.9933	0.905668	0.0900794	22.0163	4.65847	5.15289	8.83333	31.1289	14.3695	12.9683	15.2663	8.78333	7.7234	5.92308
Npm1	18.9872	0.53492	1.17625	274.063	70.8224	67.5579	80.6404	760.493	285.606	155.577	275.994	73.8333	72.5106	69.9615
Ago2	18.9402	1.04677	0.12544	29.5	9.98361	10.8636	18.9693	12.0933	15.1084	14.7778	27.0414	14.675	20.2553	15.3462
Nsl1	18.9335	1.47332	0.0823829	20.0535	1.88251	1.08264	1.30702	14.3289	16.8867	0.619048	7.38462	0.4	0.93617	0.230769
Gnl3	18.9326	0.771827	0.284534	67.0674	15.7596	18.6364	20.2368	127.778	53.9261	38.381	49.9586	26.575	22.2766	18.9615
Nol10	18.9251	1.03548	0.132574	30.5744	7.18852	8.53306	8.71491	32	13.5813	14.0582	29.1953	9.05833	7.74468	7.15385
Fam210b	18.9088	1.05123	0.497909	114.174	53.8142	11.8264	42.3728	35.6844	63.3103	37.8042	186.444	6.80833	13.2553	7.57692
Ncaph2	18.8676	0.771858	0.191329	46.1256	21.9563	21.8058	24.7982	40.2044	61.1133	22.127	34.9112	22.3333	23.7234	24.8846
Smyd5	18.8636	0.99105	0.166013	39.8721	10.776	16.0661	15.9737	44.4533	19.8621	15.5608	21.6627	19.1833	12.617	16.7692
Cntrl	18.8611	0.982918	0.141425	32.2209	9.87978	8.60744	7.67544	24.8489	47.9606	8.69312	31.6864	5.45833	8.91489	3.88462
Sapcd2	18.8518	1.41286	0.0703147	17.2605	0.696721	0.165289	0.504386	10.5644	23.9212	1.22751	10.432	0.266667	0.0851064	0
Dagla	18.8392	1.75456	0.0478537	12.3558	0.371585	0.46281	0.135965	4.80889	9.18719	0.142857	0.715976	0.508333	0.234043	1.96154
Chtf18	18.8266	1.49526	0.0657467	15.7744	0.95082	0.677686	1.02193	10.1022	12.3005	1.28042	9.59172	0.616667	1.04255	0.846154
Ifrd2	18.8147	1.12721	0.0433263	10.7465	1.20765	1.1281	1.87719	14.1733	7.2069	2.57672	5.86982	3.00833	2.19149	1.57692
Srrt	18.786	0.674201	0.304573	72.6651	40.8743	41.2314	52.3377	60.2089	70.0148	53.9365	75.7101	36.3167	46.3191	52.6154
Npr3	18.7639	1.15975	0.0803998	19.1535	0.0300546	0.0330579	0.0526316	12.8089	56.2167	0.560847	2.04142	0.025	0.0212766	0
Lonp1	18.7298	0.82634	0.222024	52.6605	31.5137	26.1074	34.6009	35.3156	37.9803	29.3651	39.503	31.4417	32.8723	27.6538
Thop1	18.7126	0.848404	0.160218	39.3581	16.888	14.8306	21.0658	38.1289	21.2808	24.8836	33.6213	18.9333	17.4043	17.8462
Dhfr	18.7119	0.772458	0.137841	32.207	4.42077	2.12397	3.25877	81.2622	44.4039	5.42857	20.4734	1.225	1.29787	0.961538
Ccnf	18.6963	1.52838	0.247366	60.7535	5.62842	3.39256	2.81579	37.6533	44.8473	2.44974	32.1834	1.10833	0.93617	2.38462
Nop9	18.696	0.863366	0.14528	35.4907	14.5137	14.0248	13.9693	36.9867	22.1429	20.6878	31.1775	12.0083	16.5319	12.1538
Wdhd1	18.6907	1.20892	0.204753	47.6767	15.5082	20.938	14.9737	34.3911	25.1921	9.33333	21.568	7.75833	12.6383	8.57692
Dek	18.6782	0.667957	0.297948	70.1698	17.9262	17.5041	18.6623	156.831	103.325	16.7778	54.8343	9.875	17.234	11.8462
Ccdc86	18.6727	0.928722	0.0831425	19.8953	4.44536	3.83884	5.96491	29.6622	14.5468	10.9259	13.7219	5.23333	4.97872	4.73077
Seh1l	18.6711	0.702986	0.343007	80.2488	45.0137	49.5909	43.6798	100.809	57.1576	47.5344	73.0355	28.4333	33.5106	39.8077
Fbxo5	18.667	1.13216	0.0965668	22.493	0.590164	0.706612	0.859649	34.7156	29.1724	0.619048	14.3964	0.358333	0.574468	0.653846
Tex10	18.6641	0.894755	0.26119	60.8209	21.8825	22.2975	21.7149	85.9422	34.0148	26.9365	45.5621	21.05	27.4894	26.0769
Xpo5	18.6595	1.01233	0.219006	52.1465	19.459	20.9174	27.7061	36.7378	21.9852	21.9471	41.2604	18.9917	26.8511	24.5
Smchd1	18.6524	0.931567	0.225468	51.4163	27.5574	27.2686	20.0044	36.8356	43.3547	19.2804	38.4142	12.95	23.8936	16.6538
Kif4	18.6507	1.4001	0.126434	30.0791	0.784153	1.11157	0.679825	20.1156	40.1379	1.02646	19.1479	0.291667	1	1.42308
Eif4ebp2	18.6336	1.20593	0.0560506	13.1907	3.83607	3.32231	3.91667	8.39111	3.97537	3.67196	12.0178	1.51667	3.55319	2.69231
Rab34	18.6316	0.842211	0.122336	28.9674	8.10109	7.35124	9.36842	47.4578	37.197	10.5397	14.0828	7.63333	5.65957	5.26923
2700038G22Rik	18.6207	1.16108	0.0491621	11.5326	1.74044	1.93388	1.75439	15.1867	6.81281	3.2328	6.35503	3.33333	0.765957	1.07692
Suv39h1	18.6207	0.912918	0.239882	57.3116	25.7814	25.8802	27.0614	49.2178	49.867	21.4815	42.7337	14.1333	14.4894	17.7692
Brca1	18.6196	1.54572	0.101136	23.6814	1.78142	0.900826	1.30702	17.32	15.7635	0.507937	10.0592	0.741667	0.723404	0.153846
Rsl1d1	18.6146	0.581891	0.471708	110.974	49.9945	52.7273	54.9167	202.058	96.9951	85.9312	108.467	48.2833	50.1702	53.3077
Cdca5	18.6083	1.18251	0.0987815	23.6884	1.43169	1.71074	1.54386	28.1111	29.4975	1.04233	16.1775	1.375	1.17021	1.46154
Wdr46	18.6053	0.832355	0.110275	26.7953	11.2322	11.1322	13.0789	27.2133	16.3842	17.4762	23.7219	13.7667	11.8723	10.4615
Snap23	18.5969	0.951335	0.134319	30.3047	6.01366	5.23967	6.10526	39.3956	40.867	13.0053	23.2071	5.11667	6.57447	7.15385
Snrnp40	18.5903	0.693239	0.274442	63.6698	30.224	25.4298	32.2237	85.0667	65.734	46.291	60.3669	24.8417	31.1277	27.3077
Casc5	18.576	1.1021	0.0849524	19.8953	0.540984	0.0702479	0.140351	21.1156	42.0985	0.486772	14.8817	0.0666667	0	0
Txlna	18.5583	0.750652	0.272963	65.5721	42.8251	40.8595	41.4781	46.6356	39.9212	46.6984	61.0296	31.6583	35.7872	37.6538
Uba2	18.5507	0.60419	0.581274	135.156	94.0164	82.6901	86.3728	174.929	117.192	86.6931	128.888	63.275	76.2766	63.4615
Ska3	18.5297	1.21666	0.10193	24.507	1.36885	1.65702	1.58333	27.3467	32.9557	0.931217	14.0473	0.583333	0.765957	0.230769
Eif3l	18.5174	0.461583	0.683242	163.293	119.533	112.793	136.684	209.898	177.443	152.667	149.231	104.192	110.34	102
Tmem123	18.5144	0.896268	0.213479	48.8628	9.55464	5.50826	6.54825	63.0133	65.4335	25.8783	51.0592	2.74167	5.34043	3.76923
Pold3	18.5036	1.03343	0.123967	29.4698	5.71585	5.54132	8.10965	35.3467	33.1626	7.4709	17.3077	6.56667	7	8.19231
Prtg	18.481	0.653058	0.111607	26.1605	2.96175	5.5124	2.13158	106.373	2.47783	0.52381	27.0651	0.316667	1.17021	1.69231
Igf2	18.4799	1.35384	0.0966663	22.4047	2.07377	3.8843	1.64474	11.4844	20.8374	3.89947	18.574	0.258333	0.446809	0.769231
Mob3b	18.4764	1.42588	0.0397079	9.99302	0.978142	0.380165	0.671053	8.56444	6.90148	0.936508	2.84024	2.00833	0.361702	0.384615
Ddx3x	18.4722	0.581465	0.679397	157.133	122.35	137.132	97.8333	152.169	118.768	118.037	174.154	70.4917	93.8936	96.7692
Id3	18.4711	0.710096	0.405312	98.2349	0.352459	1.07851	13.5351	182.502	328.833	10.0688	1.49704	30.15	8.87234	2.84615
Ncapg2	18.4509	1.40723	0.105324	24.2953	2.4918	2.03719	1.24561	19.88	24.4778	1.55026	9.4142	0.525	0.638298	0.115385
Aspm	18.4441	1.38777	0.146174	34.3349	0.628415	0.380165	0.473684	19.6089	60.0985	0.867725	21.3905	0.05	0.510638	0
Ppic	18.4365	0.662038	0.153947	35.9326	10.1776	3.80165	10.7281	37.3067	105.833	17.4868	24.5325	8.7	3.76596	1.96154
Ppa1	18.4333	0.582541	0.426833	99.4419	58.1093	41.1364	42.1053	190.809	79.3498	71.2328	101.562	37.1083	48.2553	27.7308
Smpd4	18.4308	1.00399	0.203792	48.6512	18.4836	17.1446	19.6404	35.8667	30.7389	18.5185	37.7396	17.15	17.4255	15.5385
Prdx6	18.4301	0.555646	0.728593	169.923	71.6202	71.905	88.1667	324.627	150.616	150.381	177.408	88.675	104.34	96.6154
U2af2	18.4183	0.791783	0.0414585	10.1116	3.9153	3.92975	6.05263	8.32444	10.3153	7.15344	8.99408	4.93333	6.78723	5.30769
Prps1l3	18.413	0.839065	0.236929	55.4442	23.9973	27.3223	25.6535	58.6844	43.1675	28.2222	41.5858	17.7917	27.8085	23.6154
Nme4	18.4123	0.777144	0.0801708	19.0721	1.62842	1.84298	3.63158	39.4889	24.5616	9.12698	12.9645	4.15833	3.59574	1.84615
Pak4	18.4085	1.0101	0.0870954	20.7605	8.45902	6.39669	7.83772	13.6667	18.3892	6.3545	23.3077	4.225	4.31915	3.34615
N4bp2	18.4058	1.24008	0.107979	24.5651	7.69945	6.7686	6.58772	12.5822	15.1773	4.45503	17.8225	3.41667	6.91489	7.88462
Fancd2	18.4038	1.70136	0.0714614	17.1326	0.377049	0.504132	0.192982	8.82667	10.0099	0.164021	6.30178	0.0333333	0.0638298	0.0384615
Cdc6	18.384	1.5458	0.150794	34.293	0.254098	0.0909091	0.144737	36.8756	18.8079	0.460317	9.77515	0.15	0	0
Nudc	18.3619	0.571325	0.14743	35.1744	15.1257	16.0413	24.1798	57.7244	40.9212	27.1481	31.284	21.2583	22.5745	21.8846
Klhl21	18.3594	1.46807	0.105402	25.1023	3.00273	3.52893	4.15351	21.0756	10.2562	5.25397	5.32544	3.96667	4.08511	3.84615
Nol6	18.3553	1.18315	0.137517	34.086	9.24317	11.2025	11.886	19.0533	15.5616	14.1958	19.8284	9.45	13.3191	12.3846
Itpr1	18.3493	1.63974	0.0551071	12.9	0.169399	0.289256	0.47807	5	3.51724	1.30159	12.7515	1.15	1.2766	1.96154
Ctdsp2	18.3372	0.858318	0.176773	41.6256	14.8798	15.0083	20.364	23.4667	81.1232	18.9894	23.0828	15.7417	15.8511	19.9231
Nmral1	18.3339	0.875441	0.152213	35.8581	6.38798	4.28512	8.92544	49.1778	37.5764	17.3598	42.3077	5.25833	4.65957	5.30769
Tra2b	18.3224	0.539515	0.17971	41.6581	26.4153	25.3926	28.0395	57.7333	48.4975	34.5238	39.1538	20.8667	24.617	21.6923
Iars	18.317	0.766499	0.389655	91.7535	48.7404	53.1983	64.75	75.2444	52.5222	57.2963	85.9349	50.9833	55.4043	66.7692
Rfc5	18.3007	0.900047	0.104298	25.4047	6.12295	5.54959	6.22807	40.08	28.33	6.12698	18.4142	2.73333	2.55319	4
Pds5a	18.3001	1.08202	0.14906	35.1395	15.2186	15.1529	12.4254	18.5556	20.1281	14.0899	26.1953	9.00833	11.5106	9.84615
Ror1	18.2994	1.51051	0.0561196	13.6674	0.885246	0.181818	0.429825	9.97333	4.867	2.9418	9.14201	0.508333	0.425532	0
Limch1	18.296	1.28482	0.0373943	9.35581	0.423497	0.123967	0.355263	4.69778	18.2463	1.99471	1.40828	0	0.0212766	0
Racgap1	18.2862	0.981557	0.28356	69.1302	8.25683	11.1777	21.3991	47.9644	116.074	45.3704	55.2899	19.2917	4.14894	9.03846
Kif20b	18.2835	1.15344	0.11789	27.5977	3.52186	3.01653	2.83772	29.3467	38.4039	2.37037	18.5799	1.46667	1.42553	1.84615
Cdca2	18.2832	1.38807	0.111111	26.5349	0.540984	0.38843	0.614035	23.3644	32.0788	0.78836	14.142	0.416667	0.361702	0.0769231
Ppm1g	18.2641	0.59003	0.484357	115.081	72.2077	86.9876	85.8114	145.942	86.3842	84.9101	78.3669	89.7917	83.1064	93.2308
Birc5	18.255	0.707913	0.183191	43.8	0.606557	0.417355	0.451754	101.44	115.665	1.66138	31.7515	0.241667	0.12766	0.269231
Eif5a	18.2525	0.407278	1.31557	308.844	176.421	196.74	247.544	619.378	296.251	284.937	295.763	237.683	235	259.885
Dnajc11	18.2461	0.698279	0.304729	72.2953	43.7104	47.9339	49.0263	65.04	39.7685	49.6032	71.3136	47.5833	48.7234	54.4615
Cluh	18.238	1.11838	0.162688	38.5953	15.6858	14.0826	20.8596	15.4889	9.65025	16.6243	31.0651	19.3583	13.7447	17.1538
Hspa14	18.2371	0.766947	0.219478	49.8814	23.306	20.7975	24.0877	73.0978	51.9704	24.0106	36.0888	19.9667	25.4468	16.6923
Cenpa	18.2223	0.72938	0.18677	44.0884	2.9071	1.5124	3.0307	83.2089	117.123	6.53968	45.6509	0.7	0.808511	1.80769
Rbm10	18.2162	0.785665	0.0915822	22.514	13.1667	11.2438	14.0614	13.8356	16.266	15.4497	19.6805	10.125	14.1702	11.4615
Ckap2l	18.2158	1.28158	0.172996	41.107	0.863388	0.429752	0.767544	34.72	66	1.7619	27.7988	0.108333	0.297872	0.307692
Ranbp3	18.2021	0.67071	0.210059	50.7581	30.4399	30.1983	42.1886	40.3467	42.8128	39.7831	45.503	30.2417	36.0851	33.1538
Tuba1c	18.193	0.941203	0.0515163	12.2953	0.125683	0.0826446	0.0745614	16.7378	30.8522	0.417989	12.1361	0.0833333	0.0212766	0.115385
Clic4	18.1823	0.81635	0.291412	69.8442	31.929	25.4174	47.8596	57.6222	59.3399	35.5714	75.2071	22.4917	29.6809	21
Suv39h2	18.1766	0.928292	0.132825	30.3744	9.34973	9	9.24123	44.0133	24.9212	10.2646	23.6154	5.75	6.78723	10.4231
Gm53	18.1474	1.94485	0.0104352	2.39767	0.0901639	0.0619835	0.0350877	0.488889	0.394089	0.100529	0.964497	0.0916667	0	0.192308
Acot1	18.1464	0.61326	0.0476491	11.7163	0.396175	0.330579	0.495614	10.7333	62.5222	3.38624	2.44379	0.233333	0.297872	0
Shroom3	18.1411	1.89772	0.0498383	11.6023	0.718579	0.165289	0.491228	1.70667	8.35961	0.449735	0.893491	0.216667	0.234043	0.0769231
Srsf10	18.1337	0.573958	0.211013	49.5721	25.0082	29.9174	28.6228	66.9778	58.1379	35.6931	44.4734	24.3583	33.7021	31
Nuf2	18.1178	1.08592	0.12186	28.5837	1.00273	0.586777	0.662281	37	50.7291	2.12698	22.4615	0.633333	0.510638	0.0384615
St13	18.1049	0.567942	0.297698	70.1256	35.1257	40.1198	43.1184	103.102	91.0345	48.2857	62.8521	34.6667	40.4255	38.1154
Pbk	18.091	0.837047	0.126135	30.486	0.191257	0.18595	0.0219298	51.5378	70.6897	1.16402	29.7574	0.025	0.0212766	0.0384615
Fam84b	18.0872	1.6821	0.0862615	19.9395	0.357923	3.04132	0.320175	4.57778	18.8621	0.714286	5.04734	0.975	1.48936	3.26923
Phf6	18.0872	0.77435	0.400779	92.2116	53.4918	53.5785	46.6754	87.1733	64.202	43.6243	96.4734	32.0417	43.3191	37.1538
Mtbp	18.082	1.24633	0.0770773	18.293	3.19945	1.54959	1.91228	15.3067	19.3596	2.78836	9.74556	0.825	0.978723	1.42308
Metrn	18.0622	0.687271	0.0410408	10.0442	0.297814	0.206612	0.210526	20.3822	31.9212	1.96296	4.47929	0.166667	0.595745	0.192308
Tomm40	18.0557	0.642751	0.17273	41.9698	18.8279	19.657	30.9123	51.9822	32.4729	36.3545	37.4793	33.325	31.2979	33.4231
Mrps27	18.0359	0.840836	0.11848	27.4907	9.81967	9.30165	11.4123	33.9156	22.5172	17.5608	21	15.7167	12.7234	13.9615
Sall4	18.0288	1.45798	0.093951	23.1488	4.95082	6.57438	2.14912	19.6533	0.137931	0.280423	10.9349	0.516667	2.40426	3
Haus6	18.0165	1.12053	0.0972766	22.986	4.98907	4.2314	5.64474	24.7733	16.1034	6.08466	14.8698	3.45833	3.23404	2.15385
Rpn2	18.0163	0.512565	0.663281	156.965	123.76	138.607	132.825	142.564	201.887	120.545	115.509	100.983	113.383	115
Serbp1	18.01	0.422624	0.872097	201.474	124.593	117.388	138.206	389.058	257.557	185.979	195.148	115.35	129.106	113.577
Strap	18.0094	0.507848	0.594441	139.57	83.5355	87.157	94.8596	218.622	137.754	113.614	138.391	74.2667	88.1702	87.9231
Cdc23	18.009	0.704017	0.383131	90.9837	54.4727	57.7686	66.2149	79.8133	73.8621	58.1587	77.4497	46.2417	47.8298	49.8077
Zwilch	18.0046	1.1641	0.0835247	20.3186	2.68033	1.88843	2.11404	21.5422	29.4384	2.1164	8.92899	0.758333	1.68085	1.42308
Setdb1	18.001	0.885795	0.212595	49.1326	24.224	25.6364	27.5044	28.2444	41.5123	28.1852	37.3314	23.8917	31.2553	32.6538
Cdh6	17.9886	1.00049	0.237843	56.9233	26.6393	6.70661	6.67982	56.3644	67.4532	2.40741	46.3373	3.025	11.1277	7.19231
Nup160	17.9878	1.03946	0.21875	51.4279	15.5301	17.876	24.4035	42.0622	31.3645	15.9418	39.5266	11.5917	23.7021	15.1538
2410016O06Rik	17.9831	1.06188	0.0792171	19.6488	4.31694	4.88017	5.05263	17.4267	25.4286	5.13228	8.56213	4.90833	4.93617	4.69231
Phrf1	17.9805	0.919864	0.19515	46.3302	25.5847	24.2686	25.1754	20.4267	22.2463	22.3439	47.4024	21.675	22.9574	20.8462
Ewsr1	17.9778	0.449959	0.48987	118.235	74.0191	80.1157	115.469	103.209	171.586	121.513	130.509	97.6	101.532	79.4231
C330027C09Rik	17.9702	1.10556	0.122785	28.8372	3.81694	2.25207	2.42544	32.12	36.5961	1.96825	25.7101	1.45	2.57447	0.0384615
Ttf2	17.9601	1.28102	0.11747	28.3372	7.40984	5.74793	6.20614	17.5511	21.1429	6.24339	13.1361	4.44167	6.04255	6.07692
Srm	17.9527	0.693426	0.359761	85.5488	22.2732	33.5496	44.3596	159.316	51.6355	66.5503	62.6746	69.2833	50.0426	51.3077
Ddx18	17.9424	0.824443	0.0479876	11.393	3.43989	3.22314	4.11404	17.9422	9.19212	6.07937	8.71598	3.31667	4.68085	3.07692
Rrp9	17.9401	0.865762	0.0855099	20.3953	4.81694	5.52893	9.28947	27.12	14.9212	13.7989	17.2604	10.2833	7.02128	9.69231
Eif4a3	17.9217	0.558582	0.299403	70.6209	32.2705	32.3017	42.0702	124.533	84.5468	52.5079	62.426	40.1333	43	45.3462
Rrp1b	17.9195	0.965074	0.0898606	21.4465	6.86066	7.47521	7.90351	24.4489	12.0739	10.3545	13.4438	7.25	7.42553	5.5
Nudcd2	17.919	0.729793	0.144982	34.5884	8.04098	7.17355	8.42982	56.2533	45.8867	20.5714	33.7574	7.26667	7.78723	5.96154
Usp37	17.9165	0.981548	0.196265	45.3302	18.3579	16.6983	15.3553	38.7333	35.2611	16.7302	30.213	15.8417	18.1702	14.4615
Rcbtb2	17.9093	0.675791	0.363797	85.8372	50.6858	44.4959	50.5921	98.6089	74.0493	45.9153	89.7574	33.5667	57.0213	45.1923
Trap1	17.9068	0.800312	0.220107	52.6093	26.7295	20.5537	25.8421	54.36	40.5813	30.6032	44.8107	23.0917	18.8723	26.9615
Ccne1	17.9049	1.174	0.202098	47.6372	6.51913	6.28926	6.03509	72.8	27.0049	4.08995	22.3905	4.70833	5.53191	2.38462
Slbp	17.8926	0.748178	0.187664	43.386	14.4754	17.3264	21.3026	77.5556	44.3596	16.6825	28.1834	14.6417	16.5532	17.1154
Hmgb2	17.8781	0.769022	0.0494496	11.7884	0.84153	0.644628	1.01316	23.9911	23.399	1.44444	9.78107	0.266667	0.468085	0.269231
Fubp3	17.8739	0.771059	0.146136	34.6628	12.4481	9.84711	11.8904	34.0933	48.9064	24.0476	36.3314	7.94167	12.5532	8.23077
Rad18	17.873	1.14549	0.0708371	16.6535	5.08197	3.76033	2.63158	16.7067	15.4631	2.83069	9.68047	2.06667	1.29787	1.19231
Brca2	17.8691	1.11263	0.0979619	23.4419	5.03279	4.83471	3.69737	24.1022	27.069	3.67196	11.7929	2.19167	2.53191	2.26923
Pum2	17.8683	0.654942	0.359422	84.6093	69.1175	74.4711	54.9474	50.0578	72.6995	46.2857	75.3846	45.6083	59.9574	48.7692
Cpsf6	17.868	0.569483	0.440176	101.772	67.4699	72.3223	72.4123	111.596	95.1823	76.9101	106.609	50.85	55.9787	56.0385
Zfp36l2	17.8621	0.934205	0.0297447	7.1814	0.295082	0.260331	0.434211	4.78667	26.3005	0.994709	1.1716	0.158333	0.0851064	0.115385
Eef1a1	17.8427	0.344447	2.5224	590.07	541.809	427.909	561.575	759.111	802.399	626.603	616.26	406.692	458.085	406.269
Frmd8	17.8254	0.9778	0.131923	31.5581	12.7432	9.92149	11.864	14.5333	41.5172	14.1323	22.5207	8.84167	10.9574	10.2692
Eef1d	17.8141	0.554859	0.261244	62.9581	22.6585	26.6074	30.3816	132.862	78.6847	35.5132	47.4142	30.925	31.2979	30.1538
Etf1	17.784	0.598168	0.32625	75.8465	50.0055	43.9876	35.6184	124.12	59.266	49.1905	71.2012	25.1583	27.4894	28.1923
Pkmyt1	17.7836	1.17804	0.0450356	11.0093	2.31967	2.55785	3.14912	7.13778	13.9803	2.0582	4.14793	1.71667	2.3617	3.80769
Atad5	17.7804	1.0422	0.112114	25.7163	6.98634	5.30165	6.32895	21.0533	33.9951	6.62963	17.9467	4.13333	5.19149	2.80769
Hmmr	17.7718	1.1929	0.125711	29.1744	0.101093	0.177686	0.0263158	28.4578	47.9704	0.412698	29.0473	0.0916667	0.0851064	0
Tipin	17.7577	0.578175	0.20087	46.5884	5.13388	3.18595	5.22807	130.533	91.4532	9.77249	42.9586	4.74167	4.7234	4.23077
Mad2l1	17.7451	0.704017	0.161398	37.4186	4.85792	3.6405	4.57895	89.3111	77.6502	5.88889	28.1775	1.89167	1.89362	2.61538
Tmem98	17.742	0.799184	0.0494136	11.5907	0.106557	0.0909091	2.58772	9.97778	29.6946	11.6296	12.4142	1.08333	0.659574	0
Gtse1	17.7406	1.4752	0.0761191	19.4977	0.306011	0.27686	0.429825	13.3289	17.6749	0.275132	10.2722	0.25	0.148936	0.461538
Rbmxl1	17.7375	0.600767	0.078165	18.0884	10.6175	12.281	10.0351	25.0356	16.8719	13.1958	17.8639	8.575	8.95745	10.3462
Hoxc9	17.7275	1.0667	0.0204877	4.63721	0.36612	0.152893	2.61842	3.99556	0.251232	2.40741	5.76923	4.425	1.46809	4.07692
Filip1l	17.72	1.54541	0.0857385	20.6209	2.15574	1.26033	2.82895	8.44889	14.6897	2.72487	7.2071	0.966667	0.914894	0
Rreb1	17.7016	1.61027	0.0448287	10.414	0.0901639	0.119835	0.214912	4.84444	13.7833	0.164021	1.92308	0	0	0
Ss18	17.695	0.655768	0.254892	60.7814	32.8169	25.6777	37.0351	57.2622	57.2069	42.2487	83.7515	21.3333	24.4894	18.1154
Whsc1	17.6795	0.629759	0.35263	80.8488	68.4781	69.9917	65.7719	51.1156	66.6256	51.2275	69.8876	59.0583	56.5532	59.6923
Tcf7l2	17.6782	0.709416	0.0470215	11.4233	0.180328	0.0826446	0.192982	13.1333	46.3892	1.95238	5.32544	0.1	0.148936	1.07692
Pes1	17.6637	0.72294	0.134553	31.7628	15.8169	16.0992	16.5526	41.3911	23.3744	22.3915	28.0473	14.2	15.1064	13.5769
Spdl1	17.6576	1.25517	0.0741455	18.1767	1.86612	1.13636	0.72807	17.8356	23.6158	1.42857	9.82249	0.458333	0.382979	0.115385
Ube2c	17.6565	0.698554	0.217991	51.7256	1.51913	0.347107	0.719298	85.0622	173.98	2.00529	68.568	0.25	0.0851064	0.423077
Megf6	17.6517	0.927351	0.109354	25.8023	7.66667	5.57438	6.2807	12.3067	24.133	4.48148	56.5917	2.00833	4.34043	1.65385
Pmf1	17.6487	0.698044	0.0837409	19.9628	2.11202	1.83471	3.77632	40.2311	44.7192	4.7672	17.8935	1.01667	1.02128	2.73077
Tsr1	17.648	0.853199	0.129899	31.6884	10.5437	15.9421	12.9035	37.2756	18.8325	16.9524	23.5207	11.7917	10.9149	15.3846
Naa40	17.6295	0.828763	0.215327	52.5093	29.4754	24.5537	35.807	35.4	31.798	24.5714	46.8402	24.1917	32.2128	23.3846
5730559C18Rik	17.6029	1.53839	0.0310496	7.68837	0.0901639	0.14876	0.214912	4.72889	5.61084	0.179894	3.86391	0.075	0.382979	0.0769231
Rpl3	17.5967	0.527104	0.0938768	22.0791	11.4809	8.80579	14.4298	32.6756	31.3744	20.9206	20.8047	14.3167	11.5106	11.1154
Hoxd11	17.5955	2.25054	0.0375491	8.88372	0	0.00413223	0	0.44	0	0.021164	1.56805	0	0	0
Ubtf	17.5784	0.802932	0.167072	40.286	19.7322	18.343	25.2851	29.9111	36.6207	27.127	35.0414	14.4833	21.4681	19.1538
Spcs3	17.5783	0.879388	0.257509	59.8279	27.2978	24.6033	24.2851	58.8267	59.5862	26.3704	42.1657	13.05	17.4043	14.1923
Litaf	17.5217	0.781134	0.227037	54.8814	19.7268	6.93802	19.807	67.6756	87.0394	46.7037	29.142	9.85833	10.2553	3.42308
Uck2	17.5157	0.70767	0.0921202	21.8	4.57377	5.65289	13.1711	41.8044	15.803	12.455	21.3728	10	12.5319	10.0769
Papss1	17.5119	0.741478	0.276262	65.2233	35.6202	31.5372	38.1228	55.9644	89.6601	37.4868	34.4734	38.525	32.6809	43.4615
Nudt5	17.5094	0.683205	0.119155	27.7209	13.8169	11.8967	14.7412	43.1333	24.4828	16.4497	27.071	8.03333	13.9149	13.1154
Rad51ap1	17.5013	1.07588	0.0702848	16.6488	1.44262	0.880165	1.82018	25.6889	20.931	1.46032	10.4201	0.783333	0.680851	3.07692
Cstf2	17.4952	0.908296	0.187739	45.8186	17.7104	20.0289	19.0965	41.1867	28.7734	19.3968	40.142	12.8333	17.4255	13.9615
Mta2	17.4893	0.692437	0.293034	70	51.3279	37.4504	42.1447	56.4222	51.8128	50.8995	77.6509	23	31.2766	32.2692
Chd1	17.4834	0.768457	0.183359	42.4698	23.1202	24.6364	26.6886	37.0044	34.4483	24.545	38.4083	17.9333	22.0426	20.6923
Blm	17.4808	1.19641	0.12177	28.5791	8.82787	9.01653	6.90351	20.6267	24.3596	3.97354	15.6805	2.675	4.57447	2.92308
Isyna1	17.4767	0.748824	0.232006	56.6186	19.2923	17.6612	51.8333	40.1644	46.1675	56.0688	30.7929	75.0583	40.0851	31.2692
Spc25	17.4727	0.740279	0.148458	34.4326	1.50546	2.10744	1.79386	71.0711	77.3744	5.11111	37.0769	0.241667	0.106383	0.730769
Cit	17.4685	1.57489	0.0526465	12.1605	1.31694	0.797521	2.36842	3.22222	9.29557	1.62434	5.81065	2.25833	1.38298	0.769231
Gatad2a	17.4679	0.667396	0.211572	50.3767	37.3661	36.1901	37.7763	39.4089	35.6453	32.4868	42.426	28.1833	32.4468	30.5769
Cep55	17.465	1.27467	0.0579662	13.5953	0.322404	0.18595	0.0307018	12.2089	22.0591	0.15873	9.69231	0.158333	0.617021	0
Ampd2	17.4643	1.00919	0.162888	39.8395	16.2322	9.28099	28.0219	22.6533	19.3202	18.8624	29.7692	20.8333	18.1915	18.6154
Tuba1b	17.4631	0.418369	0.387935	91.814	69.265	64.9545	71.0395	135.858	108.719	63.9418	89.6213	88.6917	76.0213	87.3462
Dhx38	17.4533	1.058	0.141438	33.8837	13.5492	12.4215	13.5044	16.9822	15.8621	13.4762	35.1834	9.36667	11.3191	14.0769
Smc4	17.4497	0.675831	0.249635	58.2977	13.5929	11.4669	13.1842	98.5289	158.03	13.5556	41.2899	4.93333	6.97872	3.96154
Sufu	17.4481	0.984021	0.143816	35.2372	13.9153	12.8884	14.8553	22.8356	29.3498	13	28.3905	9.46667	11.0638	12
2810417H13Rik	17.4285	0.462883	0.128316	30.6233	0.871585	0.293388	0.385965	88.2	84.266	2.08466	42.9527	0.15	0.361702	0
Zfp36l1	17.4231	0.419721	0.0777803	18.9209	0.0382514	0.0619835	0.236842	31.8978	103.33	6.90476	6.8284	0.0416667	0.0212766	0
Tram1	17.4179	0.696025	0.222176	50.7837	18.6776	19.6901	20.8333	70.8222	97.7291	20.7619	33.1657	14.35	15.7872	18.1923
Cct4	17.3871	0.385844	1.20201	277.849	249.653	259.19	266.132	389.622	257.951	248.169	255.467	215.917	242.894	230.846
Flrt3	17.3823	1.04736	0.155567	36.7907	3.70765	9.48347	5.96053	33.4356	74.1576	11.5767	4.94675	11.3667	8.97872	10.1538
Rrp15	17.3822	0.76656	0.0743303	17.5279	3.5765	3.77273	6.30263	34.0178	16.1872	10.4709	12.929	5	5.06383	5.46154
Cpsf3l	17.3731	0.759426	0.198446	46.8558	27.4235	23.3636	27.5877	48.8844	32.4975	29.2487	38.1716	21.8667	19.6809	27.3077
D19Bwg1357e	17.3671	0.671719	0.220027	52.5419	24.5956	29.8967	30.7807	65.7333	31.9507	38.1852	51.7811	33.65	34.4043	33.8077
Fut10	17.363	1.29347	0.0902918	21.2767	3.19945	4.16529	3.38596	10.2356	24.0542	5.30159	11.8698	1.46667	2.61702	1.96154
Prpf3	17.3625	0.840808	0.121695	29.3581	13.5765	14.405	12.0175	28.5778	21.9704	16.2328	20.7515	11.0083	15.7447	15.0769
Isy1	17.3418	0.743213	0.103507	24.486	7.81148	6.33884	8.44298	40.7378	28.8719	13.6772	22.7988	6.45	7.25532	9.53846
Paxip1	17.3408	0.954131	0.158852	38.3349	15.4836	14.6612	16.8421	30.3333	27.4286	18.4127	30.9408	10.7917	16.2553	13.3846
Pros1	17.3272	1.31532	0.0867176	20.8605	0.284153	0.855372	0.692982	16.3111	34.6453	0.851852	5.92308	0.733333	0.0212766	0.769231
Ddx27	17.3266	0.83689	0.125014	30	12.0383	12.9298	14.7851	33.2267	22.2365	18.3651	24.2012	13.7833	15.4894	11.4231
Megf10	17.3256	1.4631	0.138089	32.7744	0.00273224	0.0950413	0.0614035	13.4622	68.3645	0.047619	0.0295858	0.65	0.170213	0
Emilin1	17.3253	1.28667	0.115648	28.907	4.3388	10.938	4.04386	28.6089	12.8325	5.16402	9.7929	0.841667	6.40426	5.46154
Ahctf1	17.3211	0.863132	0.192952	45.107	27.2322	26.7149	27.7105	27.9244	27.4975	24.3439	34.0533	21.625	25.1064	25.4615
Srgap2	17.3174	1.23407	0.0741598	17.1512	1.95082	3.98347	4.16228	10.0933	16.8916	3.19577	9.43195	9.60833	8.31915	7.07692
Vrk1	17.305	0.751011	0.178622	41.6256	18.2459	15.5372	21.114	55.5378	45.1872	19.5926	38.9172	10.7833	20.1915	15.3077
Hes1	17.3035	0.852833	0.0571579	13.9116	0.0382514	0.0578512	0.22807	22.2311	44.2611	0.57672	1.09467	0.666667	1.04255	0.346154
Swap70	17.3028	1.30413	0.0851257	20.4744	4.38798	4.14463	4.20614	17.0311	11.1872	1.90476	10.6923	1.65	3.29787	0.538462
Oaf	17.2877	1.23806	0.0547886	12.5814	0.0491803	0.0413223	0.114035	15.1644	21.2118	1.56085	4.13609	0.00833333	0	0
Sf3b1	17.2867	0.420474	0.841133	197.391	187.434	192.264	177.833	183.098	198.365	169.545	200.444	141.317	176.957	177.731
Syde1	17.2811	1.46303	0.0413575	9.79767	0.136612	0.11157	0.241228	8.65778	12.8473	0.238095	1.36095	0.00833333	0	0
Lrwd1	17.2791	0.905635	0.0935527	22.2512	8.27869	6.13636	9.02632	20.8978	19.6108	12.4709	19.8047	7.33333	7.51064	8.46154
Polr3e	17.2584	1.14043	0.101342	24.2977	5.42623	6.8843	8.27632	17.1511	14.7537	8.30159	18.1775	7.475	6.08511	8.42308
BC055324	17.2536	1.28315	0.0990541	23.2233	2.8388	1.32645	1.67982	26.9689	17.0837	1.22751	13.7929	0.525	0.297872	0.769231
Zkscan17	17.2493	0.986489	0.140744	33.5605	14.2568	11.0909	12.5614	24.2622	23.4778	15	30.6154	7.21667	7.85106	7.34615
2610507B11Rik	17.2478	0.808661	0.213013	49.5419	31.9836	29.7893	31.9518	26.3244	37.5862	24.4497	46.5503	27.0667	25.8085	37.6154
Siva1	17.2455	0.611345	0.0834334	20.3302	2.25956	1.26033	3.67544	41.2356	54.1527	7.16402	13.2367	3.48333	2.6383	2.96154
Chek2	17.2393	1.15543	0.0441594	10.7884	0.915301	0.247934	0.79386	14.2622	12.2611	0.328042	6.3787	0.166667	0.106383	0.192308
Rbm38	17.2336	0.84451	0.0593287	14.1186	4.84426	3.39256	5.89035	18.0489	11.202	6.32804	18.4911	2.65833	5.61702	2.76923
Tnpo3	17.2179	0.714343	0.427696	100.481	80.5301	79.1116	60.1316	66.9378	43.3547	60.2804	97.2071	47.5917	63.1277	54.3077
Wdr90	17.2165	1.46216	0.0803353	19.0093	2.92623	3.59504	4.08333	7.36	11.8522	3.57672	9.72189	2.625	2	2.5
Hoxd8	17.2164	1.33255	0.0341528	7.60465	1.10109	0.681818	4.34649	1.46222	2.53695	6.20635	5.88166	2.55833	3.04255	0.884615
Topors	17.2083	0.86451	0.18787	44.0233	21.2486	19.405	17.5439	38.4356	45.266	22.4762	34.7574	12.2917	14.8298	11.9615
Ppm1f	17.2034	1.34116	0.105311	25.6814	4.85792	7.23554	4.0614	12.7867	14.9606	5.33862	11.3018	4.225	4.85106	4.61538
Exosc8	17.1851	0.60358	0.128655	30.5349	11.235	8.08678	11.5482	64.9156	48.5419	13.2593	23.1124	7.25	7.78723	8.30769
BC030867	17.184	1.52622	0.0466442	11.6907	0.265027	0.0413223	0.140351	8.33778	9.16749	1.78307	4.7574	0.0666667	0.0212766	0.115385
Traip	17.1661	1.2852	0.0540915	13.3186	1.08197	0.900826	1.15789	13.5867	13.4335	1.56614	7.3787	1.125	1.44681	0.615385
Huwe1	17.1624	0.536749	0.544369	127.419	115.383	120.136	135.237	62.9289	89.1823	103.571	128.124	93.2333	118.638	118
Mis18bp1	17.1534	0.995358	0.121642	28.7442	2.25956	1.15289	1.18421	36.52	63.5025	2.5291	21.6746	0.375	0.787234	0.423077
Bop1	17.1273	0.712371	0.236804	57.9163	29.1311	39.5661	42.5658	59.3333	22.064	43.4286	42.7219	43.825	41.7872	42.5385
Srp68	17.1233	0.732914	0.200626	47.3465	26.2787	27.0372	26.8202	35.7822	42.202	34.6508	50.0414	22.9333	22.5745	27.0385
Stil	17.116	1.41556	0.0901655	20.7884	1.61749	1.53306	0.622807	13.1689	24.6897	0.740741	12.2485	0.075	1.82979	0.307692
Wdr36	17.1136	0.862561	0.229839	54.9558	23.3552	24.2025	23.5702	65.9378	35.7488	25.5185	37	19.2583	18.4468	22.0769
Ddx51	17.0956	1.02362	0.100204	23.8581	9.00546	7.96281	8.48684	19.0222	13.2414	11.0688	17.6686	7.61667	8.14894	7.34615
Tead1	17.0942	0.991202	0.0642267	14.7837	2.5847	1.5124	1.65789	10.9156	29.1724	8.91534	11.8639	0.25	0.106383	0.423077
Mpdz	17.0923	1.04374	0.136737	31.1047	10.9781	12.3967	14.5175	15.5822	26.4975	14.4127	24.3432	9.4	15.9362	15.1154
Sox8	17.0866	1.18592	0.0411321	10.1	0.00546448	0.0909091	0.149123	11.0711	19.7537	0.470899	2.33136	0.225	0	1.19231
3110082I17Rik	17.0816	0.983884	0.0454658	11.0302	1.52186	1.45041	1.69737	17.76	10.266	4.4709	7.44379	2.13333	0.617021	1.19231
Ssr3	17.0654	0.501046	0.68768	159.07	103.402	99.3058	109.724	208.547	208.823	129.672	156.485	74.7667	101.596	101.885
Bckdk	17.0517	0.784298	0.15979	38.2	19.7596	14.8347	15.3289	41.6267	44.3153	20.545	28.9112	12.8917	12.4681	16.4615
Bccip	17.0493	0.63249	0.149163	34.8163	13.6148	13.1364	16.5307	62.64	41.2808	22.4127	31.6686	12.1	15.2553	11.9615
Troap	17.0472	1.3922	0.0426497	10.5349	0.117486	0.0289256	0.346491	8.77333	13.9458	0.0793651	5.05325	0.05	0	0.269231
Syngr2	17.0322	0.924172	0.0465551	11.1558	0.202186	0.231405	0.390351	15.2178	23.4828	3.70899	6.6213	0.0833333	0	0.0384615
Tgif1	17.0295	0.779505	0.0557873	13.2256	0.106557	0.136364	0.118421	22.48	36.0985	2.95238	8.08284	0.0666667	0	0
Esco2	17.0165	1.13712	0.0431849	10.0651	0.0765027	0.00826446	0.0263158	14.2978	16	0.587302	5.40828	0	0.148936	0
Lmnb1	17.0087	0.740789	0.146193	35.2558	13.8388	9.90909	14.5482	38	56.2266	15.3386	34.1775	10.5083	13.8723	7.34615
Usp39	17.0044	0.637189	0.247324	58.386	36.2049	34.5702	36.7325	72.1644	45.335	43.3228	57.355	29.625	28.9574	29.5
Bclaf1	17.0013	0.500149	0.637146	149.707	130.664	134.112	110.487	135.271	130.059	125.624	151.58	102.183	100.936	90.5
Wdr18	16.9998	0.652602	0.144869	35.214	16.0929	16.5289	24.3026	45.6133	28.0246	24.8571	29.5385	27.5833	25.3191	28.4615
Pds5b	16.9948	0.858792	0.218202	50.8814	25.9016	27.9463	25.2456	37.9244	54.9212	23.8624	28.9467	23.075	25.766	16.2308
Polq	16.9804	1.4837	0.0616661	14.086	2.2377	1.4876	1.98684	7.33778	10.0099	0.857143	9.6568	1.46667	2.82979	2.15385
Ehmt1	16.9639	0.667766	0.320178	76.4814	62.8224	57.3802	54.1842	44.6578	48.1527	49.1005	80.0769	39.2167	48.383	52.9615
Ninl	16.9617	1.15864	0.0919841	21.5349	8.03279	5.42562	7.91667	9.14667	10.0837	8.96825	22.2012	2.48333	5.08511	2.46154
Nup43	16.9446	0.718582	0.130956	30.186	11.0519	10.7273	11.6535	64.6	26.6601	9.2963	22.9112	7.75833	10.5957	6.73077
Bend3	16.9417	1.28508	0.0576899	13.3907	2.5847	4.59091	5.79825	8.24889	4.49261	2.92063	7.63905	4.43333	3.44681	4.23077
Nmt1	16.9339	0.706703	0.14224	33.3698	16.4945	16.186	20.1096	44.56	29.0936	18.4339	30.2485	11.7333	16.3191	22
Med14	16.9301	1.03664	0.152326	35.2023	14.3907	16.7314	15.9956	19.2711	19.6946	15.2857	23.6391	16.0917	19.5319	15.5769
Sox5	16.9238	1.23358	0.0703526	17.1814	4.97541	2.78926	1.29825	8.72444	23.399	2.78836	4.91716	0.475	4.34043	3.07692
Calu	16.921	0.552602	0.65524	153.093	108.328	100.438	104.675	138.716	270.571	85.8148	123.006	64.7583	94.5745	85.7692
Ddx41	16.9137	0.797463	0.142815	34.8605	13.0137	12.5165	16.3904	29.4044	36.0591	26.5979	33.0651	13.925	16.617	9.80769
Hcfc1	16.8999	0.5069	0.501713	118.179	87.9699	98.938	127.939	84.9111	110.872	115.233	115.615	116.925	108.213	124.577
Otud4	16.8921	0.930269	0.181844	42.8442	16.7596	21.7107	24.5833	32.6578	25.2611	22.4339	24.7633	20.6833	26.9149	23.5769
Nol11	16.8905	0.70143	0.232664	54.5814	29.2377	28.9587	32.6096	65.8222	47.6552	33.164	45.0473	24.2917	22.4894	24.2308
Peg10	16.8795	1.30068	0.156932	37.4628	5.47268	6.0124	2.39912	56.4711	6.41872	2.85714	5.84615	0.85	2.44681	1.61538
Srsf7	16.8792	0.397621	0.934719	217.94	148.049	171.45	163.079	376.578	256.128	189.243	220.609	123.375	161.043	131.269
Cep192	16.8705	1.02999	0.108271	24.9581	6.89891	7.32645	9.15789	15.0844	30.2956	9.08466	22.4438	4.75833	9.85106	4.84615
Foxp2	16.8691	1.31536	0.0698594	17.4	0.486339	0.22314	0.324561	5.13778	22.6552	11.6455	10.142	0.216667	0.0212766	0.0384615
Bora	16.8622	1.08817	0.088563	21.2651	4.95355	4.70661	4.73246	19.9022	26.0936	3.39683	13.6391	3.71667	2.17021	3.80769
Ppp6r3	16.8553	0.847875	0.280043	65.4605	38.4781	37.8264	40.1798	38.7289	52.8916	35.127	46.2959	28.1667	38.5745	36.2308
Gspt1	16.8477	0.543892	0.405887	94.6116	60.2923	57.0909	67.4737	123.169	93.2808	69.8466	104.071	56.3833	68.3404	53.8846
Ckap2	16.8446	0.916319	0.113861	26.5837	6.98361	5.37603	8.02193	29.8178	48.9852	5.22751	16.7456	3.50833	6.44681	6.57692
Cstf1	16.8378	0.911712	0.1051	24.9442	10.8005	9.7686	12.5088	21.8889	16	12.6561	21.8757	9.99167	12.2128	12.1923
Col5a1	16.8352	0.48447	0.0685202	16.2581	0.199454	0.31405	1.44737	36.4489	74.1379	1.62434	3.74556	0.775	0.276596	0.692308
Dhx33	16.8274	1.10605	0.15145	35.0256	12.1393	12.1653	15.1491	24.0711	16.7882	15.9259	23.1775	12.0583	11.0426	10.5
Chd1l	16.8233	1.34765	0.0645442	15.2349	1.74044	1.12397	1.71491	9.57333	14.9557	3.39153	7	1.625	2.25532	3.84615
Map2k1	16.8185	0.729883	0.262053	62.9535	45.3934	55.595	37.1009	50.3244	50.2266	19.0265	40.5917	22.05	32.1489	36.8846
Gltp	16.8164	0.828036	0.129624	30.1023	20.7732	8	13.9561	27.3467	46.665	11.6032	16.8402	4.70833	6.95745	3.19231
Ttc23	16.8086	1.14773	0.0637662	14.2977	1.41257	0.632231	1.26316	13.7822	14.7291	3.62963	15.9112	1.025	1.14894	2.07692
Cenpn	16.8086	0.970312	0.0704713	16.7302	2.0765	2.12397	2.89912	25.6	25.0985	1.77778	11.5325	1.71667	0.93617	0.807692
Rcc2	16.7915	0.566489	0.223805	53.493	24.1995	19.8306	44.4123	53.3644	71.6798	64.9418	57.2426	32.8667	37.4681	22.8846
Slc20a2	16.7911	1.22086	0.10061	24.514	3.12022	5.25207	3.88158	20.3022	23.2611	5.32804	11.1953	5.30833	8.10638	4.03846
Oip5	16.789	0.944514	0.0414984	9.86279	0.368852	0.384298	0.285088	16.2489	19.3153	0.592593	6.23669	0.208333	0.12766	0.423077
Nisch	16.7708	0.416873	0.778299	187.43	168.109	178.302	215.373	91.56	173.31	178.069	220.763	189.95	237.894	290.615
Ruvbl2	16.7632	0.596008	0.226784	54.0628	14.2158	15.905	30.9167	106.231	65.5074	42.6296	46.7574	31.5833	29.8511	31.0769
Usp7	16.7597	0.708749	0.214137	49.7512	36.2322	36.8802	38.0965	31.9644	35.798	32.4497	41.2012	30.1833	35.6809	32.4231
Hus1	16.7571	1.16904	0.0931189	21.8326	4.34426	4.16942	3.63158	20.2622	13.4286	3.25397	17.4497	3.63333	4.42553	1.53846
Cmtm7	16.7401	0.831699	0.0585343	14.2116	2.8388	2.79339	4.46491	24.5511	25.3005	1.60847	4.76923	0.741667	2.6383	1.38462
Celf1	16.7211	0.509979	0.449116	106.744	77.276	77.2521	98.8816	106.342	100.571	89.8889	114.272	67.6083	100.681	89.3077
Luzp1	16.7167	0.827411	0.183981	42.0442	24.1311	23.7479	22.5789	36.8267	24.867	22.0952	38.5503	23.2917	21.5957	30.0385
Egfl8	16.715	0.857578	0.0432682	10.9791	0.128415	0.235537	0.442982	0.546667	56.4236	0.396825	0.426036	0.075	0.148936	0.653846
Spred1	16.6985	0.807576	0.162717	38.9302	12.776	18.2107	22.5746	40.4667	46.7438	13.1164	15.1775	29.35	24.8936	23.9231
Phb2	16.6957	0.460887	0.366983	86.7628	50.3224	53.7314	75.0921	145.422	91.5764	77.836	78.4379	64.7417	69.8085	61.7692
Cenph	16.6816	0.64033	0.047679	11.4047	1.28962	1.2562	1.96491	27.1467	21.5665	1.6455	10.9112	0.733333	2.93617	2.11538
Gins2	16.6745	0.858601	0.0435035	10.5977	0.636612	0.946281	0.75	20.6089	18.7783	0.957672	5.85207	0.358333	0.489362	1.07692
Zfp219	16.6579	0.799071	0.0878879	21.6209	9.48907	8.70248	14.5307	9.95556	24.4138	14.5026	21.3491	10.75	12.2553	11.1154
Ndc80	16.656	1.02373	0.0838262	20.2233	1.10383	0.508264	0.640351	25.5067	39.8867	0.873016	15.2308	0.2	0.425532	0.730769
Fbxo30	16.6512	0.982862	0.160552	37.4814	16.4235	16.9628	13.2588	29.1289	28.9901	13.7249	25.1065	7.575	17.3191	12.9615
Stard7	16.6442	0.68843	0.364968	85.9093	64.3197	62.3843	59.4123	68.2044	56.6256	54.3545	73.7041	40.0667	48.617	56.9231
Haus5	16.6441	1.06534	0.0549422	13.7186	4.45902	3.69008	4.91228	9.07556	14.1773	3.46032	9.75148	2.58333	2.78723	2.5
Gpd2	16.634	1.00297	0.153281	35.7814	9.25956	12.8306	15.7325	29.1467	38.3202	10.7354	21.6213	14.5083	11.3191	5.65385
Xpo4	16.6245	1.19049	0.0853442	19.9047	3.89617	4.95041	7.40789	16.9244	10.9212	6.22222	10.787	3.10833	7.19149	5.19231
Scaf4	16.6152	0.909576	0.0925564	21.1442	11.3197	10.6529	11.6623	14.0489	15.0837	9.50794	17.355	9.875	12.6809	10.6923
Pabpc4	16.5998	1.04134	0.0158602	3.6093	1.39344	1.18182	1.43421	2.64444	2.43842	1.51852	2.89349	1.4	2.02128	1.5
Net1	16.5907	1.31914	0.0569502	13.6744	1.13115	1.76033	1.47368	14.1067	9.72414	0.809524	5.65089	2.46667	0.765957	2.11538
Sppl2b	16.5906	1.09659	0.0946175	23.2651	7.15027	6.30165	11.1623	12.08	18.5172	11.7725	7.2426	15.55	12.9574	13.0385
Zfp488	16.5832	1.9254	0.0291772	7.10233	0.0136612	0	0.20614	1.71111	3.79803	0.015873	0.236686	0.00833333	0	0
Eif3b	16.5794	0.57623	0.456873	110.381	57.3361	57.6157	73.4167	150.524	94.468	100.614	97.716	91.35	77.1915	75.3846
Ctdsp1	16.5765	0.918536	0.0201644	4.82791	0.333333	0.326446	0.846491	6.28444	11.8177	1.20106	2.14793	0.266667	0.404255	1.07692
Tmem55a	16.5759	0.548753	0.288186	68.1651	33.082	34.1488	47.8333	83.9378	121.153	47.5397	41.8462	43.2667	39.383	48.3077
Kat2a	16.5694	0.791942	0.150697	36.7907	16.2186	17.8636	23.8816	32.9956	26.6749	26.1429	26.8166	21.175	16.4468	21.4231
Serinc5	16.569	1.35796	0.136833	32.9488	10.459	9.92975	14.1404	5.49778	19.7685	9.62434	9.87574	4.525	18.5106	5
Saal1	16.5649	0.888115	0.114882	27.3628	9.89344	8.40083	7.85965	33.64	30.803	11.3704	19.5148	4.43333	3.91489	3.69231
Raver1	16.5594	0.690786	0.0486152	11.5581	5.0082	4.74793	8.47368	11.4578	14.4236	8.05291	9.56213	5.94167	8.19149	6.96154
Stag1	16.5585	0.84026	0.171198	40.4767	19.224	18.1322	20.7939	32.0178	37.1527	18.6455	33.6627	13.225	17.1277	21.0769
Nelfa	16.5523	0.806111	0.110601	26.3326	11.3443	10.6116	12.5482	27.8489	26.4335	12.5503	21.8994	9.53333	14.6596	9.19231
Morf4l2	16.5512	0.446284	0.439218	100.47	74.8033	80.157	59.364	155.489	141.502	70.9365	107.308	51.6833	60.1064	62.2692
Ppil1	16.5238	0.648565	0.155982	36.6628	12.2869	14.0826	21.1096	56.8889	44.8818	24.8254	31.2663	22.2917	21.2766	17
Syncrip	16.5193	0.543512	0.260953	61.4721	38.0956	42.2851	42.0132	65.9556	70.4778	59.3651	58.8639	32.4083	44.2553	35.5385
Fam53a	16.5138	0.857667	0.0791398	18.9721	4.56284	3.54132	6.01754	23.4978	21.5567	11.6085	18.3136	3.09167	4.40426	5.53846
Cactin	16.499	0.953825	0.0705098	17.1093	7.67486	6.29752	9.2807	10.4844	11.4039	9.2381	12.355	7.29167	6.82979	7.65385
Wdr75	16.4969	0.728974	0.218052	51.9116	20.3005	27.5785	26.7982	66.4356	38.9704	32.5344	46.2012	25.5333	28.9149	30.4231
Zfp106	16.4858	0.676461	0.305925	70.3163	65.2295	44.938	40.1096	53.2356	40.1182	50.9947	75.3195	30.15	38.1702	30.9231
Ezh2	16.4754	0.615871	0.301229	70.714	30.429	20.2314	27.5702	93.6533	108.734	47.2222	96.929	14.5417	28.4681	16.6154
Pdcd11	16.4754	1.14583	0.0890791	21.8977	7.21858	7.35537	6.66228	9.26667	8.71921	9.83069	18.6568	7.35833	5.85106	8.15385
Tars	16.4453	0.642922	0.258455	61.9326	31.7377	30.3058	32.693	70.1022	60.33	48.2328	66.1479	27.9	30.2766	23.6538
Zfp422	16.4415	0.553942	0.272691	63.1767	43.612	41.062	37.7895	68.3244	79.3054	52.8148	66.6331	25.45	33.1064	32.8462
Igfbp4	16.4343	0.606631	0.181567	43.5977	15.9945	14.562	15.3991	99.04	48.5419	29.8942	28.0828	3.38333	7.82979	4.23077
Zfp280c	16.4288	1.0296	0.131282	30.7279	9.39344	8.93388	10.5088	29.8	22.5123	11.3333	18.8876	9.00833	6.46809	5.03846
Ivns1abp	16.4273	0.504889	1.06317	247.791	216.74	290.298	225.86	207.951	162.808	168.884	239.686	175.133	199.745	217.077
Stoml2	16.4265	0.5599	0.175744	41.7488	18.4508	17.1694	24.3114	75.08	49.734	35.2222	34.8462	21.925	19.2553	19.2308
Rad23a	16.4223	0.746824	0.0600403	14.5721	4.98907	5.49587	8.67105	16.3333	16.2611	10.3651	10.2485	9.10833	10.234	8.30769
Tns3	16.4161	1.5047	0.0244044	5.84651	0.0409836	0.123967	0.162281	3.35556	7.61084	0.0582011	1.17751	0.1	0.148936	0
Nat10	16.4152	1.1813	0.121287	28.4186	9.15847	9.49587	9.2193	23.1911	10.2365	9.06878	16.3846	7.48333	5.59574	8.26923
Atf1	16.4098	0.982165	0.0459144	11.0512	2.42077	2.91322	2.89035	12.5067	12.7685	3.30159	5.85799	2.35833	3.10638	1.5
Mycn	16.4093	0.900514	0.324902	75.5628	32.1612	40.6488	44.3333	58	24.0049	56.4974	59.1361	40.7667	47.0426	36.1154
Polr2m	16.4078	0.40498	0.973501	228.609	143.344	379.219	179.684	285.142	212.616	162.831	206.355	156.208	143.17	206.923
Tbrg4	16.4046	0.84061	0.101253	24.6279	9.77049	9.7686	13.9254	23.9467	20.3842	15.0106	19.5444	10.9833	10.1702	11.1538
Mir17hg	16.4034	1.03505	0.085769	19.4209	3.8388	2.85537	6.28509	17.5644	17.069	11.3704	19.6864	2.81667	5.04255	2.69231
Bcar3	16.4034	1.17944	0.125168	30.2047	10.7623	20.1033	8.8114	14.3956	22.5911	4.17989	2.7929	7.675	14.5106	19
B3galnt2	16.4018	1.15383	0.114994	27.1023	6.75137	5.77686	6.37719	21.9556	19.9655	8.78307	16.6805	5.98333	7.78723	4.53846
Itga5	16.3986	1.60564	0.0576709	14.3186	0.5	0.61157	0.254386	12.9156	5.93596	0.968254	3.59172	0.15	0.0212766	0
Pdpn	16.3854	0.296889	0.0467869	11.1093	0.961749	0.553719	0.0482456	6.30222	92.202	1.12698	7.75148	0.0333333	0.0212766	0.0769231
Aars	16.3812	0.651555	0.360209	87.2791	70.2514	67.5702	73.2412	56.3067	45.9064	51.2063	82.6864	53.9333	71.7447	66.1923
Smc1a	16.3688	0.567157	0.321376	76.3209	51.9536	50.3884	58.7281	65.3911	106.591	57.7513	70.1953	43.7917	51.1064	57.0385
Slmap	16.3684	0.867998	0.117703	28.2186	13.3224	11.781	15.0702	17.7422	38.3596	11.7619	16.3609	12.2583	11.8936	12.9615
Bcat1	16.3632	0.693994	0.352598	83.2512	52.1175	41.6446	42.9254	115.791	13.867	52.4921	91.7219	44.1667	62.5957	38.6538
Rrp12	16.3614	1.25153	0.107034	26.3512	6.14208	8.44628	8.77193	14.6	5.46798	11.2328	16.6923	9.76667	7.68085	9.23077
Ncbp1	16.3595	0.566553	0.370007	87.3047	64.2842	58.3554	61.2149	100.262	64.8522	61.4497	99.9941	41.9167	50.4255	50.0769
Ska1	16.3578	0.778604	0.0350227	8.08372	0.0136612	0.00413223	0.245614	17.4533	20.2266	0.0582011	7.39645	0.075	0	0
Nes	16.3558	0.705563	0.203643	47.607	54.4891	27.3884	28.5	19.9022	96.6798	22.1217	11.5089	0.941667	7.65957	3.65385
Pphln1	16.353	0.756779	0.207465	48.2535	25.5109	28.1074	23.9912	54.4222	29.1527	26.4339	50.5503	18.1	22.9787	22.3846
Ednra	16.3508	1.5374	0.0663568	15.6767	0.68306	1.29339	0.828947	16.5733	11.5222	0.227513	0.195266	0.516667	0	0.576923
Tfap2a	16.3373	0.782097	0.0347217	8.36744	1.79235	0.359504	2.44298	8.52444	22.5468	3.90476	7.38462	0.175	0.382979	0
Kif23	16.3198	1.32245	0.103443	25.0605	0.625683	0.272727	0.219298	17.48	39.33	0.481481	16.0237	0.533333	0.680851	0.115385
Mdk	16.3087	0.708019	0.253956	61.4814	4.80874	0.946281	0.72807	122.96	98.9704	38.9735	77.3077	0.416667	0.659574	0.153846
Nek6	16.2998	0.891466	0.137257	31.8465	7.68852	3.22727	6.2193	26.8667	49.0788	47.0847	19.0473	4.24167	2.23404	3.53846
Polr2b	16.2981	0.645445	0.390439	90.007	62.7568	58.3719	73.2018	88.7867	69.7931	60.4021	81.5089	45.375	71.9574	73.5769
Hdgfrp2	16.2824	0.626706	0.150232	35.314	25.6885	23.6446	27.4211	28.3156	34.4039	29.1217	30.4438	25.5333	27.6596	23.9231
Nup37	16.2732	0.672684	0.0796082	19.1605	4.23497	4.04545	4.65351	40.7822	31.6798	5.91534	11.9349	4.38333	5.70213	2.80769
Sgol2	16.266	1.06677	0.0822231	19.2605	2.36612	1.20248	1.25	21.3156	37.9458	1.1164	14.426	0.716667	0.978723	0.884615
Noc2l	16.256	0.767825	0.122087	28.9977	10.8634	11.6983	15.6579	38.5867	24.4828	19.5397	19.3609	15.2667	12.9787	17.6923
Eif4ebp1	16.2401	0.592105	0.0716315	17.5605	6.16667	5.60331	12.3465	44.68	15.2611	7.86243	7.00592	7.05	5.23404	3.69231
Pdzrn3	16.237	1.34952	0.056639	13.3047	0.614754	0.289256	0.929825	4.44889	24.936	1.48677	3.19527	1.19167	0.340426	0
Gmnn	16.2365	0.544443	0.109622	25.386	7.81421	6.77273	7.79386	69.0889	49.7044	5.4709	12.8876	4.41667	7.38298	9.30769
Psmd3	16.2308	0.502779	0.327878	78.3628	61.7404	58.3678	61.114	80.4178	71.8719	64.5291	83.8521	63.1667	62.8723	70.1154
Dhx30	16.2302	0.744327	0.252415	63.1791	32.7678	36.7397	41.9868	34.3333	39.7833	45.3122	63.8639	41.3583	41.9787	44
Wnt1	16.2102	1.7326	0.0960624	21.607	0.0218579	0.0247934	0.0175439	26.5511	0.0344828	0.042328	1.51479	0.0416667	0	0
Nrf1	16.194	0.949194	0.164808	38.8047	13.2814	16.8058	18.9825	29.72	30.266	15.9683	36.7988	11.6583	18.5957	20.1923
Rprd1b	16.1792	0.8118	0.140877	33.2163	16.6038	17.781	18.4079	30.3467	26.6158	18.5926	29.3136	9.25	17.4681	13.5769
Rn45s	16.1726	0.410309	27.4166	6443.22	4321.22	3979.52	8953.47	5777.49	8009.06	7548.58	6680.68	5516.35	6984.53	6583.15
Krr1	16.1672	0.763431	0.115626	27.6256	10.9836	12.4339	11.5658	33.4089	25.6946	16.2328	21.5976	11.5583	11.4894	11.5
Nusap1	16.1533	0.997573	0.10129	24.5791	0.311475	0.322314	0.0964912	20.1556	70.1478	0.513228	23.4852	0.191667	0.0851064	0.384615
Poc1b	16.1507	1.02803	0.0826186	19.7953	5.20492	5.07851	5.64912	15.7333	18.532	6.90476	18.6036	3.24167	4.7234	3.19231
Limd1	16.1448	0.837966	0.20717	48.8977	28.7049	20.2397	21.8596	32.6267	37.0739	32.7302	53.2959	13.525	21.6809	7.76923
Amotl1	16.1447	0.875215	0.172827	40.7977	18.877	21.3967	21.2675	33.7111	32.9409	20.5608	28.2663	15.5	12.8085	2.5
Naa25	16.142	0.852611	0.175613	42.7884	23.4454	26.5248	14.9518	33.44	17.1133	21.4444	40.7751	18.0583	17.1064	20.6154
Dnmt3a	16.1414	0.75317	0.236766	55.1233	30.5984	30.0661	28.7939	41.0489	60.0148	43.8148	43.9172	28.0833	31.2979	19.5385
Chchd4	16.1378	0.698549	0.101461	23.4302	5.7541	7.70661	10.1535	50.6933	15.7537	12.1587	17.9112	16.8667	13.4894	10.0385
Gga2	16.13	0.649612	0.274969	64.5372	49.8224	42.6612	47.0044	64.9111	35.0197	34.8889	70.1538	28.675	34.4255	46.1923
Fanca	16.13	1.23189	0.048329	12.107	2.31421	1.29752	2.60088	7.87111	12.7882	1.38095	8.7929	0.616667	0.404255	0.653846
Lrpprc	16.1057	0.797617	0.282929	68.4837	38.6749	42.9298	41.864	47.6089	35.9557	39.455	57.3669	36.4083	42.1064	40.0769
Ptcd3	16.1028	0.66839	0.252055	58.793	25.7732	35.3595	35.4825	83.5778	43.335	34.5714	54.7574	29.475	30.8723	31.5385
Rxra	16.0958	1.38045	0.0393805	9.35116	0.128415	0.0950413	2.33772	4.58667	14.532	2.10053	3.87574	0.9	0	0.115385
Has2	16.0933	1.94189	0.0546449	12.4674	0.0218579	0.053719	0.00877193	4.79556	3.2069	0	2.37278	0.00833333	0	0
Map3k4	16.066	1.08681	0.119103	28.7977	10.694	9.83884	13.5833	18.3378	22.5567	8	14.8994	9.725	13.1277	12.7692
Eaf1	16.0483	1.0049	0.140002	32.5465	12.265	12.4008	12.2105	24.7644	21.0493	15.9577	28.4911	6.31667	8.7234	9.07692
Tcf7	16.043	1.28032	0.0396337	9.33953	0.677596	1.42562	0.72807	14.6756	5.18719	0.285714	2.77515	0.133333	0.787234	0
Zfp207	16.0412	0.402134	0.858377	198.949	164.907	162.773	177.794	261.338	219.143	187.931	209.124	125.058	177.021	145.654
Dag1	16.038	0.896458	0.189058	45.4791	17.8005	18.4008	27.0219	20.8844	68.8374	21.3016	26.6686	16.8167	20.1064	28.4231
Spats2	16.0334	0.945497	0.0640468	15.8279	4.86612	6.02066	8.09211	12.2622	8.93103	9.24868	12.4438	7.48333	5.31915	3.92308
Rae1	16.0193	0.601503	0.215583	51.1674	25.1858	28.2893	39.1535	72.0044	44.8079	39.254	40.0592	36.075	43.4681	33.5
Sh3gl1	16.0074	0.597184	0.166702	39.7884	23.123	21.8306	31.8509	39.9467	46.3153	30.8624	35.6036	27.275	30.9574	29.7308
Bmp7	15.9905	1.65334	0.0577999	14.4977	0.0163934	0.219008	0.324561	7.87111	14.6897	0.513228	0.769231	0.05	0.468085	0.0769231
Psrc1	15.9867	1.09217	0.0565523	13.3535	0.262295	0.181818	0.232456	16.3733	28.67	0.825397	6.94675	0.241667	0	0
Dusp9	15.9862	1.40252	0.0253031	6.26744	0.887978	0.384298	1.66667	4.37778	1.30049	0.851852	3.73964	0.8	0.723404	0.576923
Sox2	15.9736	0.693493	0.0225425	5.0907	0.0191257	0	0.0131579	5.00889	26.8768	0.444444	1.98817	0.0333333	0	0
Ep400	15.9711	0.630333	0.25864	62.4116	52.2104	51.6405	50.2982	29.08	46.8867	47.0899	56.497	35.175	42.4468	51.6538
Adi1	15.9669	0.7725	0.0892389	20.7884	5.64481	6.39669	8.29386	38.0267	26.6158	9.53968	11.716	5.45833	10.3191	7.65385
Fam178a	15.9648	0.828576	0.141016	32.486	19.9372	16.4711	18.8158	24.9911	28.7291	17.7302	19.4793	17.4167	14.1277	13.0769
Wbscr16	15.9515	1.05928	0.0722861	17.6512	4.2541	4.87603	4.94737	18.1822	10.6749	7.4127	11.1006	6.525	6.3617	7.53846
Khsrp	15.944	0.642546	0.0776253	18.6233	9.62022	9.63223	16.9167	15.8489	22.7044	13.7196	16.9822	9.8	12.5319	10.8462
Rrbp1	15.9434	0.865119	0.108682	26.3372	10.918	18.281	9.41228	18.4578	34.8424	12.8783	13.1598	9.66667	11.0638	11.7692
Pxdn	15.9431	0.693179	0.260614	61.7814	30.2869	40.3223	42.193	38.2622	99.3941	31.2222	46.4083	35.825	48.1915	42.3077
Psmd11	15.9292	0.539795	0.20937	49.4419	44.2104	38.8595	27.9211	59.4622	32.8374	35.1746	54.1479	25.3917	22.8936	22.5
Sept2	15.9242	0.475821	0.364581	85.0163	44.5765	45.7727	42.7895	114.893	192.025	60.1058	75.1953	33.025	35.5532	39.5
Rgcc	15.924	-0.0480587	0.103771	24.2674	0.0956284	0.0371901	0.0921053	3.12	330.266	1.39153	0.91716	0.158333	0.0425532	0.346154
Slit3	15.9218	1.63602	0.0545358	14.4163	0.0409836	0.132231	0.0921053	7.92	13.5025	0.291005	0.822485	0.0583333	0.0425532	0.153846
Ldha	15.9209	0.486548	1.50469	353.402	283.148	157.318	219.285	831.551	164.754	252.032	310.633	153.758	134.702	102.923
Hirip3	15.9182	0.987949	0.0458566	11.386	2.15027	2.02893	3.51754	11.92	14.8473	3.16402	6.40237	2.18333	2.40426	2.53846
Utp15	15.9178	0.857923	0.179356	41.8372	19.0574	18.0289	18.2456	45.4889	25.4236	19.3122	44.6509	15.45	15.8723	16.8846
Lama1	15.8997	1.62724	0.0701469	17.2116	1.08197	1.34711	5.56579	9.28444	11.7192	0.222222	1.50296	0.275	0.404255	0.230769
Foxn2	15.8953	1.07347	0.06491	14.9558	5.15301	6.7314	4.76754	12.4133	10.1182	6.73016	6.42012	4.59167	4.10638	4.15385
Rars	15.8934	0.542043	0.363504	85.5628	55.2022	58.9628	57.2895	113.947	70.4138	72.381	82.1065	54.8167	59.3617	52.2692
Dcaf8	15.8814	0.7129	0.196323	46.8767	26.9372	22.0248	24.5439	29.8489	53.8325	30.0529	57.568	21.75	25.0426	21.3462
Tfap4	15.8699	1.1081	0.0179498	4.34884	0.461749	0.438017	0.885965	5.99556	3.79803	1.61905	1.80473	0.833333	0.978723	0.846154
Lrp6	15.8688	0.835115	0.154231	35.8116	22.0109	20.8471	17.6491	18.5511	38.9803	17.127	25.1598	14.5833	22.0426	28.7692
Ppp1r15b	15.8636	0.792856	0.199985	47.2814	22.9617	19.9463	30.7018	30.8711	57.4532	29.8942	34.4911	20.0833	26.2128	19.5
Eif4g2	15.8569	0.336226	3.46922	801.447	800.708	856.707	910.868	779.093	589.103	770.206	1053.71	718.7	953.553	1008.96
Ptpn13	15.851	1.09662	0.114123	27.1651	7.21311	4.54132	6.43421	11.7956	59.6601	6.27513	7.16568	2.225	3.02128	1.53846
Hmga1	15.8471	1.03065	0.0105776	2.59767	0.491803	0.479339	0.859649	3.78222	1.05911	0.687831	2.01183	0.8	0.808511	0.576923
Zfp871	15.8456	0.701676	0.318883	73.8628	57.4317	57.2355	48.4474	26.5911	80.1872	48.709	64.1834	40.9	47.5106	61.0385
Pkn2	15.8452	0.82449	0.148649	35.0791	15.2213	12.5909	15.5746	35.1067	43.0099	15.3862	25.7456	12.5583	13.8511	9.96154
Cdk18	15.8354	1.0981	0.0442105	10.6186	0.352459	0.42562	0.179825	26.1333	3.86207	0.015873	5.43787	0.00833333	0	0
Mastl	15.8344	1.40848	0.0533637	12.7372	1.04372	0.826446	0.824561	10.5067	12.0837	0.291005	5.48521	0.3	0.361702	0.653846
Gabpb2	15.826	1.09316	0.0566282	13.2977	2.36612	1.50826	2.32895	11.0756	19.798	2.91005	9.86982	1.11667	1.31915	0.384615
Ctc1	15.8233	0.912544	0.16195	38.207	21.776	16.3636	26.2632	21.9067	29.3793	13.1958	28.8343	14.3583	21.4255	15.3077
Hnrnpll	15.8094	0.53374	0.376462	87.8721	52.5929	54.3058	65.5921	105.644	88.8227	73.2804	106.379	47.025	58.6596	60.1154
Elmsan1	15.8086	1.23219	0.0355309	8.55349	1.34699	1.79339	3.52193	5.36	7.84729	1.89947	4.78698	2.15	3	3.15385
Trip10	15.8064	1.14624	0.0404119	9.36047	1.88798	2.33058	3.44737	9.16	5.48768	3.33333	4.93491	4.25833	4.65957	3.26923
Myl12a	15.801	0.571684	0.165503	38.8953	11.9781	6.7438	12.0965	78.4089	81.9606	22.2381	31.0178	8.79167	9.6383	9.03846
Zbtb1	15.7977	1.12279	0.0942315	21.8744	5.56557	6.0124	8.88158	17.8133	18.8325	6.95767	7.28994	11.8583	4.55319	4.76923
Dscc1	15.7942	0.886325	0.029732	7.02326	0.218579	0.231405	0.289474	15.8133	10.9754	0.375661	3.33136	0.00833333	0.148936	0
Smtn	15.7793	1.29555	0.0421326	10.9744	0.448087	0.22314	0.828947	5.58667	19.8374	0.994709	4.5858	0.141667	0.191489	0.461538
Rcn1	15.7768	0.525642	0.218776	52.107	14.8333	6.61157	14.2763	80.6667	171.207	29.5026	34.6391	7.43333	7.12766	6.19231
Nucks1	15.7647	0.582005	0.289393	67.007	34.1585	35.9132	44.1535	84.5644	122.345	36.8466	52.8698	32.15	39.1064	41.8462
Odc1	15.7644	0.507146	0.121681	29.7279	5.03552	4.19835	8.50439	75.3289	47.0493	24.7302	25.6154	8.25	9.12766	7.92308
Ncapd3	15.7576	1.09247	0.113548	25.6233	10.4617	7.57438	11.4605	19.6222	18.867	7.3545	15.1124	6.49167	9.3617	6.76923
Arhgap10	15.7568	1.17729	0.0249774	5.89767	1.18306	0.690083	2.75877	4.80889	5.44828	1.49735	2.3432	1.24167	2.14894	0.423077
E2f3	15.7527	1.01794	0.120103	27.493	12.6284	15.9339	13.0658	16.8711	17.2118	10.455	16.0237	12.8917	9.80851	14.7692
Nob1	15.7421	0.650889	0.124375	29.6302	12.9617	15.343	19.3816	37.6444	24.3744	26.8995	26.0355	16.775	19.4043	16.5
Pwp2	15.7401	1.17721	0.108551	25.5233	7.21311	6.42975	7.69298	16.6356	12.1823	9.39683	18.6331	11.3417	8.38298	5.07692
Snrpb	15.7331	0.442692	0.560977	132.819	61.8607	57.219	82.3728	261.022	201.936	120.302	141.03	65.275	64.1277	64.0769
Car14	15.7329	1.40408	0.0480378	10.8605	0.163934	0.0206612	0	11.2044	0.576355	0.021164	13.4734	0.05	0.255319	0
E2f5	15.7305	0.596985	0.0931638	22.5326	4.53825	5.3719	4.31579	46.6711	50.3202	8.15873	13.7396	3.88333	5.76596	5.30769
Dbf4	15.7179	0.808008	0.13491	32.2512	10.7377	10.6942	11.1535	45.1956	46.867	10.6085	22.5799	7.28333	8.91489	6.69231
Prmt7	15.7179	0.675726	0.205794	49.3	30.4372	32.7521	34.3114	48.4222	34.2167	36.1481	40.2899	31.7583	32.9574	28.8462
D2Wsu81e	15.716	0.778192	0.0852912	20.3256	7.20492	7.67769	10.9649	23.2933	16.2217	15.5291	16.7456	12.6083	12.1277	10.3077
Bmpr1a	15.709	0.763808	0.173971	40.6326	17.3224	14.2686	21.7982	32.4089	65.8966	20.746	33.5148	17.2083	16.2128	18.3462
Ecd	15.6739	0.667571	0.203286	48.2372	35.5656	34.8802	31.3596	41.1067	33.601	26.2751	42.4142	29.8417	31.3404	33.1923
C1qbp	15.6642	0.418637	0.398487	93.5977	43.6694	51.1901	73.6272	205.747	95.5271	87.4021	79.1006	75.3583	63.9362	68.5385
Ubqln4	15.6542	0.585716	0.177203	42.807	29.429	28.4504	40.6535	38.6978	40.8128	31.7989	34.8402	23.1083	25.7447	27.7692
Ppp2r5d	15.6209	0.663504	0.274231	67.1581	47.3525	48.4793	49.5263	53.6089	59.8079	42.3757	46.5207	38.4833	37.4468	48.3846
Mettl13	15.6196	1.0894	0.0867089	20.5	6.07377	8.10744	7.94298	17.0711	6.18227	10.4921	15.7811	7.00833	9.12766	4.92308
Noc4l	15.6188	0.761382	0.144508	33.993	15.2186	13.3678	15.75	43.6533	26.8522	21.127	29.5325	17.0583	14.6383	14.5385
Cct5	15.6162	0.319784	1.41928	334.049	287.79	308.909	353.645	479.698	302.956	361.497	357.734	310.642	301.128	313.846
Cnot10	15.6161	0.743773	0.177607	43.1093	23.8197	24.3099	24.3947	33.4133	45.9557	26.2116	31.716	22.1	19.8936	21.6923
Kif18b	15.6019	1.50635	0.0364184	9.22326	0.00546448	0	0.0701754	5.52444	10.6847	0.169312	3.95266	0	0	0
Enoph1	15.5809	0.731299	0.0994858	22.7884	8.16393	9.2314	11.7807	32.5556	26.2808	10.9206	18.0059	12.8083	10.766	11.0385
Fbln1	15.5658	0.582221	0.103093	26.1535	2.42623	2.65702	3.93421	46.5956	77.3645	11.9365	19.2604	0.741667	1.14894	1.07692
Aatf	15.563	0.79733	0.110262	26.1256	12.9098	7.87603	11.6491	29.4667	20.3941	16.381	24.6391	10.3917	10.3404	10.2308
Eprs	15.5605	0.449324	0.513119	121.491	112.525	120.583	108.816	133.476	100.729	104.72	95.6982	93.3083	95.0213	89.0385
Slc30a5	15.5536	0.867231	0.188194	45.0837	19.541	18.186	24.7895	39.5511	43.468	23.0212	31.1006	17.2333	19.4468	22.0385
Ppid	15.5533	0.456129	0.153582	35.7093	16.6694	22.2893	24.0921	72.6089	33.8966	31.5873	29.9882	29.2583	25.8085	27.9615
Ankrd27	15.5514	1.14711	0.0998761	23.3977	8.63115	7.20661	8.67544	18.7422	12.67	7.3545	13.9467	3.78333	5	5.84615
Atm	15.5374	1.09471	0.0974118	21.1047	7.89891	10.0868	7.53947	13.68	18.2118	9.65608	9.76331	8.14167	7.70213	6.69231
Mdc1	15.5329	0.986577	0.0942073	22.1163	7.20765	7.74793	10.3728	13.7467	31.2118	7.60847	11.4852	8.9	12.4255	11.1538
Poc1a	15.5181	1.02981	0.0397546	9.63256	1.0082	1.13636	1.49561	10.5644	14.2414	1.74603	7.44379	2.25	1.12766	1.76923
Rpl4	15.514	0.356658	2.08891	491.477	370.325	299.095	408.702	844.227	728.172	511.937	496.006	247.758	297.319	263.577
Gtf2h3	15.5111	0.707276	0.124181	28.8953	14.7486	14.3636	16.0482	36.68	30.5172	16.1058	24.0651	11.0917	13.234	15.5769
Brix1	15.511	0.516245	0.174248	39.9744	17.9153	15.4835	16.4298	90.96	41.1478	30.7196	43.2722	14.45	13.617	15.3846
Ankle1	15.5065	1.61094	0.0461423	11.6372	0.0491803	0.0578512	0.0219298	4.25778	15.064	0.0793651	3.69231	0.0166667	0.0212766	0.576923
Fkbp10	15.4936	1.21989	0.0502886	12.0163	0.325137	0.268595	0.276316	13.2089	19.6995	0.460317	2.85799	0.208333	0.297872	0.346154
Nxf1	15.4905	0.529189	0.420061	98.793	75.0956	77.1033	87.1316	98.3156	91.3645	82.2487	97.3964	54.2583	80.7234	63.5769
Nit2	15.4824	0.699617	0.0769157	17.7977	4.69399	3.80165	4.01754	29.1111	29.0591	15.0317	14.3018	6.08333	5.08511	5.69231
Nop16	15.482	0.577884	0.155218	36.4116	11.6858	16.7273	20.5219	69.8356	30.8227	34.2804	30.9053	25.5583	21.0851	23.6923
Dzip1l	15.4756	1.30054	0.0434742	10.4767	2.34426	1.82645	1.85526	7.32	9.97044	1.5873	4.38462	0.816667	0.319149	1.46154
Tmbim6	15.4754	0.514114	0.260461	62.4186	36.7923	37.1612	43.4912	67.96	123.049	41.5503	50.8994	29.45	40.2979	43.9231
Yeats2	15.4637	0.846054	0.160814	38.2628	25.5437	21.3306	25.4825	13.6044	24.2512	25.0582	27.5621	19.1	23.9787	27.9615
Eml4	15.455	0.770188	0.206256	49	27.3388	34.1942	36.3728	26.2578	36.197	29.5397	48.8935	22.0333	30.4681	29.8846
Safb	15.4544	0.602361	0.154641	37.9791	27.3907	22.7314	24.5746	21.8267	35.1429	34.9471	45.142	23.1833	22.383	20.9615
Fgfr2	15.4521	1.62366	0.084809	18.6233	2.36612	0.615702	0.0350877	15.0444	3.37931	0.835979	9.6213	0.108333	0.12766	0
Cdk4	15.4521	0.47106	1.41801	332.984	181.008	153.661	187.719	497.876	486.897	322.307	449.716	141.692	167.106	162
Aldh18a1	15.422	0.852949	0.208871	50.1233	23.8361	25.686	27.7632	32.3333	34.931	34.1746	47.1834	18.625	25.1489	25.8077
Src	15.4118	0.822808	0.156463	38.1698	14.0546	14.8223	36.3158	14.3733	44.9704	36.7407	15.0769	32.9333	34.8511	35.7308
Pgk1	15.3953	0.503201	0.0488285	11.4302	8.18306	7.68182	8.90789	20.1511	7.93596	8.47619	8.56213	7.59167	7.59574	7.92308
Plxnb2	15.3802	0.831863	0.205289	49.9977	24.8907	18.1281	33.5439	19.7156	40.2512	43.1376	53.3018	23.075	22.766	20.4231
Psmc3ip	15.3561	0.653817	0.0434836	10.107	1.37978	1.08264	3.74123	20.4933	18.0936	4.7619	9.45562	1.875	1.57447	1.23077
Smpd2	15.355	0.828876	0.0633224	14.6977	1.84973	1.78099	2.53509	15.4978	27.867	12.1693	13.7574	2.85	2.2766	2.38462
Mum1	15.3472	0.853578	0.153956	37.5744	19.4863	18.8884	22.307	26.7333	27.8079	26.5873	21.6036	18.525	21.9574	20.9231
Drosha	15.3424	0.634452	0.248453	58.6651	51.7623	45.5207	46.4693	40.3778	34.8177	49.5926	49.858	34.8167	46.6383	37.6923
Tmem39a	15.3414	0.795776	0.0918883	21.6605	6.78689	5.40909	8.75877	24.4844	36.6207	10.4339	18.5089	6.025	4.59574	5.5
Cenpm	15.3273	0.697267	0.0234334	5.64651	0.52459	0.177686	0.627193	9.79556	16.803	0.587302	4.53254	0.241667	0.0425532	0.153846
Lyar	15.3182	0.502723	0.0826038	19.4395	5.73497	5.89256	7.48246	55.8622	19.0197	9.98942	21.3964	6.35833	8.53191	5.69231
Rad54b	15.3027	1.33758	0.0380773	9.53023	0.461749	0.615702	0.491228	7.29333	11.7291	0.328042	4.69231	0.441667	0.170213	0.307692
Cald1	15.2954	0.57619	0.135401	32.3023	11.9098	1.72727	2.53509	40.4844	85.8374	22.5873	44.7988	0.341667	0.0212766	0.423077
Jam3	15.2954	0.546194	0.172618	40.4465	15.0109	14.5496	20.6842	45.84	109.202	28.5503	35.9527	11.925	19.1489	25.4231
Hnrnpul1	15.2708	0.625131	0.0964881	23.5209	11.7186	10.4711	19.8289	18.8578	32.2365	19.4392	21.8757	12.6	18.8511	15.7692
Nup50	15.2689	0.623862	0.204485	47.9488	39.4727	37.5124	36.2588	40.4044	36.2217	27.3492	47.0888	21.9167	32.6383	31.8846
Cd164	15.2506	0.429051	0.346328	80.1605	21.3279	23.4215	27.6096	101.853	163.734	131.238	132.669	16.7917	15.5319	20.5385
Sfrp2	15.2495	1.16414	0.0886475	21.9535	4.86612	3.2314	1.50877	36.8222	8.99507	3.78307	3.81657	0.383333	1.23404	0
Snd1	15.2495	0.684944	0.231976	57.5395	45.6175	37.3719	37.7719	32.6889	41.3793	38.8148	56.8166	24.5917	26.9787	30
Cenpk	15.2493	0.307642	0.0365697	8.57674	1.71311	1.33058	1.31579	29.3956	25.9852	0.740741	7.53254	0.891667	0.893617	1.07692
Vprbp	15.243	1.09834	0.0994137	23.7721	7.79781	10.1364	9.9386	11.36	12.3547	8.01587	21.0888	6.15833	10.4255	8.26923
Plxna1	15.2231	0.746393	0.16361	38.7419	18.4891	23.157	31.2018	18.2222	37.0936	14.5926	36.5266	44.5417	33.8511	48.6923
Pald1	15.2166	1.5706	0.0653764	15.5977	0.918033	1.72314	0.583333	10.1333	10.7734	0.962963	4.5503	0.575	0.468085	2.92308
Sparcl1	15.1999	1.47617	0.106906	24.6814	0.333333	0.235537	1.47368	14.9022	9.17734	0.275132	19.1657	2.84167	0.595745	2.61538
Tacc1	15.1999	1.06612	0.0811201	19.6233	7.6776	4.26033	8.03509	9.87556	24.4384	5.03175	11.1361	3.54167	5.55319	2.34615
Lman1	15.1951	0.723194	0.165231	38.8698	19.7131	18	20.7939	37.9111	52.2611	22.5661	30.0651	18.7917	16.0213	17.3462
Zgrf1	15.1715	1.45045	0.0571556	13.2907	1.78689	1.2438	2.25877	7.95111	9.64532	1.45503	5.79882	0.616667	1.34043	2.42308
Larp4	15.1673	0.69914	0.0897684	21.0581	10.7951	12.7273	12.9386	18.1778	17.202	17.2169	20.8757	11.7667	13.4894	12.6154
Iqgap3	15.1667	1.59414	0.0518099	13.8116	0.0546448	0.0289256	0.0219298	5.35111	15.7833	0.0687831	5.2426	0.108333	0.0425532	0.0769231
Cux1	15.1565	0.739908	0.12692	30.7372	14.1913	12.3719	23.9123	14.6444	45.7635	21.9577	24.2367	18.8167	17.4255	10.3077
Wdr3	15.1546	0.848144	0.180577	42.4279	22.3443	17.4545	16.6886	40.9556	23.5862	22.4233	44.8817	12.1417	11.7872	13.4615
Celsr1	15.1385	1.35961	0.0286968	6.44884	0.0491803	0.247934	0.447368	3.85778	7.42857	5	3.42604	0.175	0.170213	0.0384615
Mrfap1	15.1313	0.400278	0.29006	67.2744	40.071	34.7686	40.3596	118.96	117.458	65.7513	66.5089	34.6583	37.8085	35
Hsp90ab1	15.1252	0.198034	5.48763	1294.89	1438.46	1315.47	1547.18	1907.15	1329.66	1547.3	1296.51	1417.08	1397.38	1522.92
Dhx15	15.121	0.532452	0.439588	101.4	67.1995	76.6653	83.5439	107.818	109.901	86.6667	104.065	67.2583	76.9574	88.8462
Nnt	15.1167	0.970366	0.0834306	19.9814	3.18852	2.83471	4.39912	10.6222	29.7094	8.24868	27.2189	4.10833	5.04255	5.07692
Postn	15.1139	0.604397	0.378109	89.1442	1.49727	14.0496	3.22807	30.3022	583.586	1.13757	1.2426	3.19167	0.957447	1.03846
Cyba	15.1131	0.804089	0.0169329	4.00698	0.431694	0.235537	0.140351	7.40444	9.95567	0.587302	1.92308	0.0583333	0	0.307692
Wbscr22	15.1125	0.622373	0.0938297	22.1721	9.74044	7.89669	13.0395	31.6222	29.5123	17.6614	21.0355	10.4583	10.9787	12.6923
Adprhl2	15.1027	0.762886	0.0688377	16.6651	6.98361	7.52066	10.3333	17.0844	15.266	8.50265	14.1716	9.05833	9.02128	12.1538
Fam102a	15.1016	1.09702	0.0516251	13.1	1.02459	0.892562	1.86842	3.79111	34.4089	3.46032	5.39645	1.125	0.617021	1.23077
Plscr1	15.0938	0.985716	0.0203926	4.8814	1.07104	0.673554	0.657895	6.93778	7.49261	0.21164	2.66864	0.266667	0.446809	0.153846
Emg1	15.091	0.491226	0.115671	27.2744	11.3306	9.47107	14.307	57.9111	39.9557	22.8942	24.6568	12.8917	11.1915	11.8846
Ythdf3	15.0845	0.700639	0.296834	69.886	43.418	45.2769	52.8289	53.6578	49.0246	40.7937	66.8047	31.3833	39.4468	41
Sorbs3	15.079	1.0854	0.0232891	5.42791	0.0737705	0.0247934	0.127193	6.77778	11.4877	0.148148	1.57396	0.075	0.0425532	0
Gabpa	15.0765	0.894307	0.122374	28.0442	9.30601	11.1116	12.3465	26.2444	29.0985	12.6243	21.9053	7.85	11.5532	11.4231
Zcchc3	15.074	0.635143	0.0770786	18.6674	9.5929	7.99174	11.4298	29.1422	26.6502	9.03175	11.1006	5.98333	8.97872	3.26923
Tubb6	15.071	1.06766	0.100869	24.6465	8.82514	5.15289	2.23246	34.2711	16.8227	0.798942	16.9408	2.19167	4	5.65385
Imp4	15.0696	0.61919	0.152551	36.0581	19.8224	18.7066	22.9342	55.6889	28.1626	26.7619	31.6627	17.8417	26.1064	18.2308
Coro1c	15.0664	0.521721	1.00666	238.498	218.626	148.355	140.18	124.204	165.847	220.582	489.929	95.225	115.936	129.5
Ung	15.0635	1.26346	0.0751644	17.5395	0.472678	0.165289	0.223684	27.1733	12.9409	1.3545	7.92899	0.483333	0.468085	0.538462
Gins1	15.0608	0.622852	0.0504996	11.8581	3.16393	2.50826	4.0614	24.0133	22.399	4.85714	10.8757	1.68333	3.10638	2.61538
Bckdhb	15.0571	0.74299	0.0514812	12.3698	4.14208	4.17769	4.30702	17.5778	15.2118	9.06878	8.52663	3.18333	5.76596	2.73077
Zfp280b	15.041	0.912871	0.106059	24.6884	8.37978	6.97934	18.2368	23.3244	19.0099	13.2646	18.503	7.53333	12.9149	6.76923
Exosc7	15.0342	0.586992	0.107781	25.2442	10.3634	10.3017	12.0088	50.9022	30.3005	16.1376	17.6095	11.4917	12.4043	13.5769
Angptl2	15.0318	1.21316	0.0801627	19.7953	3.95355	1.78099	2.70614	10.76	27.936	6.13228	6.91124	1.25833	0.276596	1.57692
H2afx	15.0282	0.428664	0.138089	34.1279	8.59563	9.7686	18.7719	55.9156	106.759	15.4921	38.6213	12.4583	15.9787	14.3462
Brd3	15.0037	0.444009	0.293573	68.7814	46.2951	43.8471	61.2675	70.3067	82.1724	78.1958	91.1243	47.5167	63.8723	58.2308
Tgm4	14.9986	1.42049	0.0211139	4.76279	0.666667	0.322314	0.605263	2.95111	3.58621	1.18519	3.08876	0.408333	0.404255	0.384615
Ddx20	14.9803	0.822766	0.151164	34.7977	18.2131	14.0207	14.5395	38.2489	25.8227	19.1058	35.0059	7.425	11.9787	7.26923
Arhgap11a	14.9745	1.25463	0.0713984	17.6488	1.87432	2.04545	1.95175	10.6267	27.2512	0.941799	10.8166	0.883333	0.787234	1.65385
Cdc42ep1	14.9569	0.968596	0.0972124	24.8953	7.94809	14.186	16.3904	35.64	12.0345	2.66667	2.47929	2.59167	4.95745	17.5769
Fbln2	14.9562	0.956625	0.074217	17.4186	0.0519126	0.0165289	0.600877	14.2222	63.867	1.96825	2.54438	0.0166667	0	0
Prpf4	14.9546	0.75583	0.152351	36.586	18.8525	18.8264	17.2412	42.4444	30.7488	16.1746	28.5325	15.325	16.9362	16.6538
Rcn2	14.9477	0.438534	0.35858	83.6977	44.1339	51.7149	47.3377	120.836	164.286	58.0476	87.9941	39.1833	56.9574	60.3077
Eif2s3x	14.9437	0.752029	0.0243841	5.55581	3.13388	2.84298	4.08772	5.59556	3.31527	3.30159	5.6213	2.13333	3.57447	3.76923
Parp2	14.9363	0.761086	0.114501	26.614	11.3689	8.34298	13.0132	32.6933	36.3448	12.6878	22.0118	9.49167	7.65957	9.61538
Stag2	14.9327	0.850881	0.164751	38.3767	21.418	17.8678	19.9912	30.7333	39.335	15.1746	27.2959	9.96667	13.1915	11.3462
Lin28a	14.9289	0.806855	0.0781862	18.1535	4.4071	24.0331	1.24123	43.3778	0.108374	0.121693	10.1006	0.541667	5.25532	8.76923
A430005L14Rik	14.9161	0.691164	0.052151	12.3651	3.15301	2.92562	4.55263	25.0844	15.2709	5.89947	9.4497	4.23333	4.97872	3.88462
Tmem245	14.907	1.14778	0.079318	17.6279	6.22404	7.3719	6.89474	6.13778	14.4089	4.19048	14.3136	6.38333	5.44681	5.76923
Nxt1	14.9064	0.593312	0.0736402	16.9395	5.70492	5.41322	8.66667	37.3289	22.2463	11.0529	12.7811	6.2	7.10638	7.92308
Mcam	14.8956	0.669056	0.121187	29.193	0.396175	0.450413	4.15789	21.1289	157.537	1.46561	1.91716	1.81667	0.255319	1.15385
Ptpn14	14.8905	1.70467	0.0373325	8.37907	0.191257	0.694215	0.912281	5.51556	4.2266	0.169312	1.33136	0.441667	0.787234	0
Zc3h18	14.8879	0.783843	0.0494429	12.414	6.06831	6.03306	6.85088	8.37333	9.6601	7.21693	13.1479	4.79167	4.91489	7.34615
Fkbp9	14.8792	0.712831	0.176537	41.5465	16.6885	15.6198	13.4342	45.8622	115.616	10.746	14.9112	8.225	11.3617	11.3846
Etl4	14.8787	1.71646	0.0314797	7.41628	0.114754	0.103306	0.0482456	2.47111	5.67488	0.539683	2.28994	0.366667	0	0.269231
Nle1	14.8724	0.940192	0.0491775	12.1651	3.22404	3.47107	5.19298	13.5156	9.0936	7.78307	7.63905	4.51667	4.85106	2.84615
Tcerg1	14.8685	0.473933	0.277873	65.6698	48.1831	46.6612	58.3114	75.2222	69.2857	61.4392	60.7692	50.525	49.4468	43.8462
Exosc3	14.8642	0.528515	0.0617417	14.3256	4.68306	3.73554	6.92544	32.9333	22.0099	10.1005	10.929	4.10833	5.61702	4.96154
Ivd	14.855	0.730414	0.119605	28.3744	14.2923	10.6405	14.114	25.2	29.4581	14.0847	41.3077	8.49167	7.34043	6.34615
Slc39a1	14.8481	0.43775	0.0443512	10.507	1.53279	1.20248	2.33333	15.8489	48.1823	5.12169	6.69822	2.675	2.19149	1.92308
Pcdh1	14.8472	1.44188	0.0563496	14.0907	2.19945	3.34298	2.29825	7.70667	11.8867	1.43915	0.881657	2.06667	2.93617	3.57692
Pelp1	14.8445	0.72984	0.0852211	20.6488	9.0847	9.8843	18.0351	18.6311	16.1872	15.4339	16.4675	12.25	15.2979	13.8462
Prim2	14.8412	0.854447	0.112499	26.0209	11.153	9.36777	10.7018	30.8222	30.9064	9.2963	18.929	5.7	9.12766	6.34615
Eci1	14.8321	0.707982	0.0511636	11.8116	4.09836	1.44215	9.75	7.08444	24.0985	12.3862	7.47337	7.29167	6.59574	1.15385
Psmd1	14.8092	0.416001	0.707008	164.642	176.762	181.669	132.408	162.32	114.369	121.413	172.645	131.467	127.277	148.808
Mta1	14.8084	0.722277	0.0642008	15.5628	7.19945	6.92975	11.3816	11.0178	17.6995	10.1323	12.5266	10.7917	11.8085	12.7308
Soat1	14.8073	1.09183	0.0774261	18.6419	2.8224	3.30579	3.52193	20.5022	20.6404	4.01058	8.76923	2.325	4.85106	4.46154
Eogt	14.8068	1.65663	0.0851808	20.3535	3.27322	1.44628	3.73246	8.20444	9.80296	0.798942	3.46154	2.58333	3.6383	1.73077
Zadh2	14.8014	0.987105	0.0832124	20.1302	10.377	7.51653	8.46053	13.8444	25.0887	5.87302	7.30178	1.48333	2.23404	1.57692
Nudcd1	14.7885	0.873562	0.106404	25.0047	6.98087	7.95041	10.1711	32.7644	22.9803	10.2487	16.2012	8.19167	11.2979	12.8462
Cbl	14.7871	0.971213	0.110291	25.9209	15.0191	13.1116	11.4386	7.63111	11.7931	8.70899	27.8876	12.5	8.38298	9.80769
Rfc3	14.7713	0.650218	0.137318	31.6698	11.3525	11.7273	12.2281	62.9289	36.7094	12.6561	25.0651	11.5083	11.3617	9
Eno1b.1	14.7697	1.34402	0.0194607	4.66512	0.0710383	0.00826446	0.0350877	7.52444	0.0295567	0.042328	3.38462	0.0416667	0	0
Nkd1	14.7675	1.2782	0.0577318	13.3442	2.68306	0.578512	1.14912	13.9289	5.55665	2.71429	9.50296	0.241667	0.340426	0.153846
Eif2s1	14.7667	0.403264	0.247466	57.2953	33.571	35.9835	39.693	122.707	59.2906	51.2169	59.3846	34.625	35.4468	39.0769
Zdhhc6	14.7619	0.678729	0.124345	28.8767	14.4836	18.7521	19.0263	31.5067	35.9507	16.037	24.2367	12.325	15.1915	15.6923
Mob1a	14.7603	1.05706	0.0656931	15.1767	3.03005	3.21074	3.26754	13.9511	13.9261	5.82011	14.142	1.96667	3.57447	2.42308
Pdgfc	14.7575	1.64486	0.0525796	12.5047	0.0327869	0.31405	0.241228	7.36444	10.3251	0.269841	0.473373	0.666667	0.0851064	0.384615
Mphosph10	14.757	0.657829	0.114715	26.7744	11.4891	11.6157	13.5789	39.4089	27.1626	23.164	23.9822	12.2833	14.1489	7.07692
Mical1	14.7539	1.00848	0.115323	28.9698	10.3087	11.3595	9.20175	14.4178	39.2315	11.5397	10.142	8.95833	14.3404	8.65385
Raly	14.7528	0.505488	0.277079	64.7279	42.3415	53.4711	58.4649	72.16	65.9557	54.5979	60.071	66.3	59.4894	66.7692
Cdc42se2	14.748	0.591906	0.311882	72.6116	47.4508	54.8058	55.2632	57.9111	53.133	64.037	88.7929	55.9583	67.383	60.5769
Fam60a	14.742	0.635977	0.0220502	5.12558	2.47268	2.91322	2.98246	7.04444	3.18227	3.80423	6.39053	2.08333	3.38298	2.61538
Wdr76	14.741	1.14624	0.031875	7.05116	1.13388	0.681818	1.24123	8.71556	7.7734	1.11111	4.81065	0.7	0.680851	1.73077
E2f8	14.741	1.17497	0.0434281	10.2047	0.068306	0.0247934	0.0614035	13.0667	17.0591	0.015873	6.06509	0	0	0
Poldip3	14.7342	0.569005	0.296071	71.5256	57.0137	53.5702	55.6798	57.6	56.1478	50.1905	73.4024	43.9333	49.383	46.5
Gfm1	14.7251	0.809093	0.147346	34.0721	14.4645	15.7769	14.7368	38.3778	22.4384	18.6931	38.2663	16.4167	14.2766	14.8077
Polr2e	14.7214	0.438308	0.210488	49.9977	23.1913	21.5702	36.5746	97.1956	68.8424	49.6667	45.5917	32.7667	31	27.9615
Cul4a	14.7061	0.676471	0.231166	56.1581	41.4317	45.4669	37.2632	39.3689	37.1576	29.2963	48.0296	29.85	32.383	37.0769
Rpap1	14.7009	0.813311	0.121602	29.8791	15.3607	13.4669	21.7807	18.7244	27.7291	17.5503	19.8935	15.525	19.0426	17.6923
Mdm1	14.6846	1.03798	0.0642711	15.6465	3.93443	3.83471	5.11842	10.6222	13.7833	6.29101	14.1006	5.44167	5.85106	7.53846
Elac2	14.6804	0.823164	0.142367	34.3326	17.2514	15.8967	17.7851	28.6178	13.3892	22.2963	30.858	18	13.5106	18.5769
Rnf40	14.6753	0.858269	0.110239	25.8605	14.071	13.4917	16.3246	15.8533	18.133	14.7884	23.426	13.675	12.5319	14.3846
Pms1	14.673	1.09469	0.0552105	13.0279	4.05738	3.63223	3.8114	10.8622	10.4483	4.13228	8.29586	1.775	1.61702	4.38462
Dvl2	14.6626	0.89423	0.0492725	12.1744	3.63388	2.30992	3.76754	11.2711	15.0788	4.96825	11.4852	2.68333	3.25532	2.34615
Itch	14.6619	0.877879	0.14769	34.5535	15.6557	17.2562	20.8421	22.5244	26.6946	17.9365	31.0118	13.1917	17.7234	15.6923
Fam120a	14.656	0.620954	0.147611	34.0442	16.9863	16.3926	19.8114	25.1244	69.931	28.6614	23.568	24.75	16.234	23.8846
Rpn1	14.6517	0.489861	0.443733	106.751	78.6284	90.9463	103.11	95.2311	121.261	94.381	78.8166	92.8667	83.0851	90.4231
Snai1	14.6359	0.962389	0.0247539	6.22093	0.010929	0.0495868	0.372807	18.8356	1.10345	0.396825	0.680473	0.05	0.12766	0.192308
Gtf2h4	14.6353	0.745449	0.0812482	19.3	7.07377	5.54959	9.59211	23.76	18.8867	14.2857	21.4438	7.66667	8.08511	7.5
Nup214	14.6273	0.828117	0.116692	28.0442	17.0656	14.7066	16.5307	17.4178	17.1675	16.9418	25.4556	12.475	13.9362	16.4231
Olfml3	14.622	0.958365	0.0537273	13.6674	0.478142	0.0661157	0.429825	16.9333	31.4039	2.78836	3.21893	0.4	0.361702	0.346154
Gnpat	14.6173	0.541887	0.291956	69.8884	42.4235	44.7562	51.2939	79.2267	76.6552	53.3862	71.4911	43.0083	53.9574	69.3846
Anapc5	14.6121	0.356797	0.724429	173.867	166.445	168.731	215	122.222	179.025	180.55	161.657	193.925	243.596	256.692
Cks1b	14.5984	0.397825	0.163685	38.1488	12.4563	9.24793	14.2939	105.964	73.0099	20.7619	47.7101	11.7333	14.8085	11.5
Ppp4c	14.5933	0.395808	0.288873	68.1047	36.9153	35.6116	55.1228	131.764	99.3842	60.963	65.1716	43.575	47.0638	45.8846
Dnttip2	14.5641	0.554679	0.196176	46.1186	31.7459	28.9917	27.8904	67.6178	44.67	35.127	41.8402	20.625	23.4043	25.1923
Pnrc2	14.553	0.582234	0.232875	52.6721	25.612	22.5331	29.4474	70.0133	95.2167	35.2593	56.6568	19.425	22.617	20.8846
Plekhg2	14.5328	1.01941	0.0662538	16.3302	6.4071	4.98347	9.04825	6.78667	17.2069	6.73545	10.8107	5.63333	5.31915	4.07692
Dock6	14.5151	0.97605	0.0493884	12.2767	3.46175	3.19835	4.41667	4.65333	8.82266	11.9101	16.7751	1.08333	3.93617	2.15385
Plod1	14.5035	0.830976	0.0920062	21.8744	7.60656	5.6281	6.14474	18.3467	58.5419	5.28571	8.07692	1.73333	3.85106	3.53846
Fip1l1	14.5007	0.571978	0.121918	28.7512	21.7486	20.9339	17.9518	27.0711	29.6404	20.7249	30.9763	15.8333	15.0638	20.5
D10Wsu102e	14.4984	0.896913	0.169679	40.307	17.6066	20.3595	16.8553	38.9022	20.0542	19.1164	32.929	17.2667	20.3191	14.9615
Srsf1	14.481	0.348162	0.868804	202.447	111.057	115.021	151.425	347.511	312.783	249.386	228.101	128.05	160.426	143.5
Wars	14.4793	0.516855	0.286355	67.8093	52.9754	64.6198	56.1842	66.5911	43.4187	50.7249	69.6864	56.475	51.5319	70.8846
Vwa9	14.4747	0.630162	0.135613	31.1907	19.8142	22.2149	21.4342	35.2578	34.3202	18.7354	26.3018	16.0667	19.0426	17.1538
Ddx47	14.4724	0.582158	0.205295	47.0209	26.6093	32.0289	33.0219	62.4444	49.4729	38.7937	39.8876	27.4333	29.8298	32.3846
Ppp1r8	14.461	0.566995	0.152235	35.3209	20.6557	21.9174	29.4123	41.1244	34.6946	30.0212	34.6331	25.8833	27.8511	23
Arhgap19	14.4529	1.22785	0.133739	31.4721	4.06831	3.71074	4.84649	25.6578	43.6305	2.3545	18.1006	1.35	0.957447	2.03846
Zfp462	14.4485	0.831737	0.129023	30.4581	21.235	16.7149	18.5395	10.2444	18.4828	24.8095	27.0533	10.6667	18.4894	17.5769
Mis18a	14.4355	0.664959	0.0479483	11.1023	2.98087	2.11157	2.95175	21.7067	25.0099	2.97884	8.18935	1.51667	1.46809	1.11538
Mcfd2	14.4315	0.676424	0.141072	32.4372	15.1148	14.7686	14.6886	37.9511	45.2414	21.2804	35.0947	8.90833	9.40426	14.7308
Enkd1	14.4299	0.959744	0.0240516	5.77209	0.505464	0.524793	1.40789	7.87556	7.40887	2.60847	4.38462	0.958333	0.978723	1.61538
Cep85	14.4283	1.07141	0.105936	25.7395	12.8934	13.4504	12.8684	14.0356	9.81281	7.14286	16.5325	6.83333	9.53191	7.11538
Tcf7l1	14.4269	0.674171	0.018523	4.46279	0.166667	0.0206612	0.0438596	6.52444	19.2414	1.24339	0.970414	0.00833333	0.0425532	0
Tcf4	14.4187	0.541103	0.102227	24.607	9.02732	5.56198	6.57895	19.0267	51.9704	32.6931	39.574	3.66667	5.40426	6.65385
Prkd3	14.4096	0.855664	0.147246	34.3465	15.6721	12.7355	15.3772	29.2622	41.6552	15.4815	26.5562	6.53333	9.34043	6.88462
Caskin2	14.4006	0.861276	0.0293832	7.33721	1.37432	0.96281	1.88596	3.42222	23.9655	1.75132	4.33136	0.516667	0.723404	3.15385
Pno1	14.3989	0.461945	0.124644	29.0209	13	16.7025	17.1974	67.7733	27.8128	20.6349	27.2308	14.825	16.4043	18.6538
Prc1	14.3972	1.09943	0.204841	49.9047	3.39617	2.22314	4.34211	38.8756	108.586	2.34921	35.0473	6.64167	9.40426	5.84615
Pcdhgc3	14.3806	1.07902	0.061977	14.9837	6.43443	6.59091	4.86842	7.33778	13.5567	5.08466	7.92899	3.05	3.74468	5.11538
Srsf4	14.3803	0.705972	0.0488004	11.6977	6.93989	5.65702	6.17544	10.1022	11.4384	8.30159	12.7396	3.825	4.34043	5.11538
Fabp7	14.3791	-2.93869	0.091997	23.8186	2.43716	1.26033	3.14035	7.88444	2598.45	16.1799	16.2485	1.475	1.42553	0.423077
Tsen15	14.3772	0.591844	0.0403737	9.37442	1.47814	1.38843	3.39474	20.64	15.6847	8.80952	5.97633	5.63333	2.6383	2.96154
Cenpq	14.3737	0.579533	0.0432666	10.1884	0.844262	1.19421	2.53947	22.7422	29.1034	0.857143	9.18935	0.8	0.808511	0.5
Skiv2l2	14.3691	0.652863	0.28065	64.2977	51.9863	47.4256	41.7719	66.8089	39.0246	43.4497	62.9112	28.8083	41	31.8077
Gas5	14.3678	0.42985	0.699472	162.002	84.5246	83.4959	145.154	263.493	231.99	200.354	115.538	132.242	139.745	126.308
Ppie	14.3664	0.590409	0.072833	17.5465	6.95902	6.10744	9.02193	27.68	24.4828	12.0053	17.497	8.05	9.12766	5.65385
Tshz1	14.3619	0.909459	0.129173	30.4698	22.6038	10.0909	17.7018	13.7467	31.2118	23.4233	16.7692	2.525	1.61702	3.07692
Haus3	14.3539	0.696185	0.0895676	20.5791	9.31967	7.66942	8.73246	38.6889	22.0788	8.0582	17.0533	4.175	5.48936	4.80769
Nup54	14.3533	0.632138	0.088923	20.7628	11.4918	14.0372	14.5351	26.3956	18.6404	12.3862	17.6509	11.0167	11.5957	12.7692
Tpm4	14.3529	0.415277	0.793382	184.84	152.383	113.273	88.3421	262.942	185.059	142.958	345.006	65.65	72.766	80.5385
Hist1h2ae	14.3503	1.02082	0.0245248	5.93953	0.196721	0.107438	0.0701754	10.6667	8.02956	0.243386	3.05325	0.1	0.106383	0.0769231
Hjurp	14.3488	0.932492	0.0173563	4.2186	2.03825	1.73967	2.10965	1.84444	6.40887	1.43386	2.34911	0.725	1.12766	1.30769
Serpine2	14.3459	0.116389	0.156373	37.0884	15.6995	6.7686	8.61404	23.2622	276.709	40.545	8.10059	11.6167	7.04255	2.15385
Brd8	14.3445	0.651991	0.24559	58.9744	36.6393	33.6033	44.8114	37.4089	67.5074	49.4286	57.6568	33.4083	36.4894	27.5
Rfc4	14.3318	0.531657	0.120753	28.2186	11.9891	8.08678	13.1447	55.6044	49.9901	13.4762	32.3491	7.25	9.02128	10.1154
Fam64a	14.3276	0.717421	0.0991139	24.1884	5.72678	6.62397	6.24123	47.44	42.5616	2.69841	22.929	1.80833	4.68085	4.5
Lzts2	14.3196	0.716684	0.0725397	17.5744	10.582	9.63223	12.5877	9.94222	15.6552	11.328	20.0296	10.9167	11.1489	7.73077
Tsnax	14.2973	0.53668	0.221408	52.8093	42.0984	47.4917	37.2061	55.8356	39.8621	40.3386	48.5207	28.4583	34.1277	37.1154
Abhd4	14.2952	0.627002	0.184996	43.9814	20.0574	12.157	20.2807	19.9244	166.128	22.2857	15.1716	11.025	10.0851	10.1154
Zranb3	14.2941	1.39771	0.0460543	11.4395	2.3388	1.20661	1.85965	5.78667	8.96552	1.15873	4.89941	2.23333	2.14894	1.69231
Edc4	14.2937	0.801751	0.156107	36.4442	24.4836	20.7562	30.7237	16.4578	19.7931	26.3122	33.3254	18.9583	26.4043	27.1154
Rpsa	14.2884	0.582827	0.035688	8.14651	3.43716	2.38017	4.72807	10.5733	12.9064	8.62963	7.69231	4.15	3.95745	3.30769
Tinf2	14.2856	0.80183	0.0810135	19.5279	8.7541	7.03306	9.15789	22.0489	20.7241	8.75661	17.3195	4.175	8.38298	2.61538
Dnajc1	14.2694	0.638668	0.102016	24.7628	5.5082	3.63636	7.18421	33.4044	82.3793	9.48148	8.15976	4.38333	7.31915	4.65385
Loxl3	14.268	1.47949	0.0408284	10.1977	0.360656	0.198347	0.412281	3.91111	13.197	1.30688	3.36095	0.3	0.255319	0.153846
Smu1	14.2673	0.471684	0.395989	91.1628	67.1831	74.2149	70.8684	122.787	96.1429	72.0053	98.4734	61.825	71.8085	62
Grk6	14.263	0.783039	0.0946179	21.9395	10.5902	11.8017	14.5	19.1511	17.4975	15.6455	17.3964	15.9667	14.8298	18.1538
Utp18	14.2611	0.566865	0.147161	34.1698	19.4071	18.5289	21.9167	59.9422	28.3153	25.9471	29.8402	18.0917	15.4468	19.4615
Exosc10	14.2607	0.727294	0.168613	40.2093	22.7077	25.8388	27.0175	32.2889	30.3153	25.9735	35.6095	22.9167	27.4255	24.1154
Zbed3	14.2558	0.7165	0.0474133	11.1674	3.90164	3.3719	7.35526	12.4089	14.8177	7.02646	10.6391	5.13333	2.31915	1.34615
Tjp2	14.2532	1.17003	0.0622203	14.7558	4.92623	2.80165	6.14474	11.84	4.68473	2.2328	13.3787	3.225	5.04255	1.15385
Mapkapk2	14.2521	0.664336	0.111138	26.4349	11.8388	10.343	10.9737	25.5511	44.8621	25.6402	22.3314	9.5	9.91489	13.3462
Taf5l	14.2453	0.863229	0.0891475	21.2698	8.23497	10.0496	10.5088	18.9244	14.9507	13.3228	16.6391	9.725	9.19149	11.5769
Lrr1	14.2435	0.704269	0.0234556	5.42093	0.784153	0.128099	0.201754	13.1067	14.335	0.417989	2.43195	0.191667	0.0425532	0
Casp8ap2	14.2429	0.712944	0.189625	42.3395	27.6858	25.1901	22.9868	46.3378	52.2315	21.2328	32.3846	13.9917	18.0638	14.2692
Asun	14.2325	0.829517	0.133291	31.9907	17.5301	15.7397	11.8158	26.4844	25.6108	17.9947	31.0473	7.50833	10.5106	7
Xab2	14.232	0.746435	0.158002	37.4605	21.4781	20.9628	24.2763	29.6444	25.4433	24.6931	39.1124	19.3917	20.3191	21.7692
Efs	14.229	0.80607	0.0482082	12.0791	3.61749	0.904959	2.22807	8.71556	20.8621	9.74603	16.071	0.258333	0.12766	0.307692
Arhgap28	14.21	0.717238	0.357408	85.9349	77.0464	85.8471	47.0088	65.4578	27.2414	7.99471	75.8402	46.55	41.0851	54.8462
Sypl	14.1966	0.674092	0.0904043	21.7256	5.16393	6.17769	7.61842	36.2222	49.3596	5.33862	8.32544	4.40833	5.91489	8.46154
Slc9a3r1	14.1943	0.626572	0.0589888	14.2674	1.45628	3.19421	5.28947	16.2044	55.6059	5.20106	5.10059	2.69167	8.40426	1.53846
Snx1	14.1924	0.568	0.159747	37.7977	18.5874	17.7479	19.4561	50.8311	62.133	19.1111	42.1124	16.075	16.0426	19.7308
Slc43a1	14.1894	0.864409	0.0574401	13.9465	2.67213	0.227273	0.307018	12.84	8.15271	8.75132	32.4497	0.0166667	0.0212766	0
Dus1l	14.1769	0.675843	0.115587	28.2256	17.3743	18.5165	18.5658	29.5822	18.4433	18.1587	24.0947	15.4333	12.383	25.2692
Snx17	14.1716	0.588415	0.172574	40.9837	21.8087	18.6736	23.2982	41.5111	70.3695	30.9153	36.8994	24.2917	23.7872	26.4231
Ubr7	14.1609	0.811946	0.188258	44.9791	21.5956	22.0041	22.8465	47.1911	38.5222	22.5185	26.0059	20.9667	23.8085	25.9231
9430015G10Rik	14.1544	0.93215	0.110124	27.1535	11.0874	9.14463	12.4561	19.2311	27.867	9.49735	19.0118	9.35833	12.4468	13.6154
Urb2	14.1476	1.22881	0.0769632	17.5233	5.46721	5.75207	5.30263	10.9867	7.81281	6.54497	9.50296	5.875	7.55319	4.38462
Cbx1	14.1301	0.458963	0.110556	26.1233	16.7459	11.8595	14.2237	45.6667	36.798	20.8042	31.1302	11.85	9.87234	10.5
Alg8	14.1258	0.641903	0.0657972	15.9256	2.59016	2.5124	7.1886	26.9022	32.9704	9.56614	11.8639	5.38333	7.48936	5.42308
Thumpd1	14.1194	0.628746	0.262361	60.7767	41.8934	52.095	42.3421	61.2444	40.4236	42.3968	53.6154	40.8917	47.6596	45.6538
Nfx1	14.1014	0.635934	0.235224	56.2512	40.377	41.6694	45.5044	50.4711	40.1281	40.1376	39.7337	39.4083	44.0213	29.7692
Ptpn2	14.0961	0.59031	0.122901	27.9488	12.7514	13.2769	16.1009	50.1022	31.798	20.1852	22.7041	13.075	17.5106	16.3462
Prdx1	14.0957	0.327718	0.39463	92.5302	44.7104	35.8099	43.0965	247.396	154.823	63.1164	103.036	57.95	41.7447	61.5769
Hist1h1b	14.0953	0.88592	0.0246596	5.97209	0.0710383	0.0247934	0.0570175	12.2489	10.734	0.137566	3.95266	0.00833333	0	0
Pole3	14.0907	0.61754	0.0417693	9.96744	4.00273	3.36364	4.55702	16.2	15.1084	6.48677	9.73373	3.475	3.46809	3.07692
Slc4a7	14.0906	0.72995	0.164304	38.586	22.5765	26.2686	21.9649	24.1156	26.5862	27.3968	43.4438	19.5667	20.234	19.9615
Dsn1	14.0716	0.980933	0.062668	15.2372	4.46175	3.10331	3.46053	14.6356	20.6256	2.86772	12.4615	1.53333	4.23404	1.61538
Snrpa1	14.0625	0.386758	0.206051	48.4186	29.9153	25.6033	30.2018	108.413	65.4187	40.619	43.5266	23.8167	32.7021	28.2308
Senp1	14.0613	0.834889	0.121622	28.2233	16.4563	16.8967	15.8289	18.28	19.8621	15.9153	27.9882	8.15	11.4043	13.7308
Tmem109	14.0565	0.728333	0.0917498	21.6884	6.68306	6.26033	13.0789	28.4	26.399	17.8942	16.5976	11.6917	7.57447	12
Sept10	14.0559	0.718742	0.0422514	9.93256	1.87705	1.71074	2.18421	16.3022	21.2956	4.48148	5.74556	1.475	2.04255	1.26923
Cpsf3	14.0402	0.537422	0.287957	65.6628	54.8716	42.5785	47.5132	75.5111	74.1724	53.4656	68.574	31.1417	36.7234	38.0385
Alg13	14.037	0.99837	0.0754735	17.9279	4.63115	6.93388	4.78947	18.6844	18.0542	3.24868	14.2781	2.63333	3.55319	8.88462
Zfp41	14.0314	0.796613	0.203065	47.9535	34.6475	36.9298	28.9123	22.0133	23.8571	22.254	55.2249	18.8667	25.8298	31.3846
Chsy1	14.0263	0.775989	0.0780095	18.1581	6.88798	6.21488	10.8333	14.6044	31.1626	10.0317	12.7456	10.0083	8.95745	9.61538
Gpn1	14.0191	0.626877	0.168681	39.7535	23.724	27.6405	29.5526	49.1244	28.1429	29.1746	29.0118	29.7667	22.7021	30.9231
Igf1r	14.0183	0.628271	0.181608	43.5349	35.0519	38.9256	40.1754	18.0356	35.6995	27.8307	33.8462	29.75	42.766	41.5769
Papd4	14.0107	0.642428	0.0601386	14.2581	8.10383	7.96281	7.63596	16.52	14.8276	8.67196	14.7456	5.20833	7.02128	6.92308
Tyro3	14.0023	1.19209	0.0453377	11.2186	0.669399	1.29339	2.04386	5.4	27.936	0.698413	0.946746	2.64167	1.61702	2.46154
Kif7	14.0022	1.47807	0.0267486	6.73256	0.396175	0.268595	0.394737	3.01333	4.76355	0.962963	4.26036	0.3	0.170213	0
Pycr2	13.9997	0.561225	0.120791	29.2744	13.4945	14.2355	22.0833	32.4222	24.4187	32.2487	35.426	18.95	20.5319	21.0769
Cep135	13.9936	1.02087	0.05001	12.2674	2.64754	2.14463	3.17982	10.6622	12.6946	6.65079	8.52071	2.51667	1.70213	2.84615
Dut	13.9925	0.246964	0.192994	45.7163	18.6366	16.4752	25.9386	161.911	70.0099	28.4233	43.7751	21.9833	22.0638	25.5769
Scube1	13.9846	0.844855	0.146609	36.1884	22.8115	39.7727	8.59649	13.5733	12.2611	6.14815	42.8698	6.84167	14.7021	48.6923
Ldhb	13.9805	0.562207	0.265267	64.2465	24.2568	8.72727	60.9649	24.5867	161.384	71.7672	47.4793	49	58.5532	13.4615
Cdk6	13.9691	1.27828	0.0267359	6.36279	0.144809	0.0123967	0.153509	2.61778	15.6897	0.354497	2.12426	0.0333333	0	0
Tubgcp2	13.9666	0.770252	0.161266	38.5907	21.3197	19.7851	24.1009	34.5244	34.5517	17.3915	30.2308	20.7167	25.234	23.7692
Ece1	13.9638	0.911662	0.123788	29.7674	13.123	23.7438	12.7851	16.28	30.1724	13.9206	12.5444	12.35	11.1489	23.8462
Cers2	13.9621	0.543953	0.200679	46.9279	24.1885	28.8967	30.0702	49.7778	82.7094	43.5556	37.0947	30.8917	19.5957	24.7692
Srsf2	13.9604	0.249815	0.636228	149.767	97.6995	88.5124	142.623	301.324	251.163	175.767	145.817	116.967	121.894	107.615
Elp2	13.9535	0.478285	0.448116	106.114	105.967	110.198	88.8202	93.9556	71.5764	84.7302	98.7278	72.3833	80.8723	88.3846
Slc39a10	13.948	0.660673	0.285247	64.5767	47.0574	56.8471	48.5833	51.72	56.4483	41.4656	54.2367	32.925	39.766	44.0385
Rad21	13.9436	0.516428	0.18836	43.7047	28	28.4752	33.4167	41.5156	86.4433	28.1693	39.8876	25.975	31.7234	33
Akap2	13.9394	1.03136	0.0876889	20.8907	9.38525	1.84711	1.73684	8.57778	20.5123	21.6614	18.4438	0.925	0.170213	3.92308
Tceb3	13.9341	0.70784	0.129353	30.7698	16.5273	16.2355	19.2588	21.4089	36.4975	21.1799	25.8876	13.575	13.8085	15.5385
Smad5	13.9329	0.648823	0.207643	49.1	38.5601	21.0207	33.1184	33.1289	70.3399	22.4656	44.4793	25.0833	39.5532	31.8077
L3mbtl3	13.9316	1.02669	0.053375	11.8767	6.84699	4.89669	5.00439	5.16889	9.39901	6.21693	8.4497	2.4	3.78723	2.34615
Ltv1	13.9304	0.606172	0.16185	37.5721	20.1475	20.6736	20.5175	54.8044	37.1429	31.4233	34.1124	21.3833	22.7872	18.2692
Adam12	13.9302	1.61739	0.097973	22.9837	3.84153	8.18595	2.59649	9.65778	9.42365	0.037037	1.08284	2.525	3.57447	3.15385
Prkrir	13.9218	0.673611	0.156356	36.4047	16.9399	19.1405	23.5789	45.5644	49.3793	20.0159	25.8817	17.075	15.7234	15.7308
Tfam	13.9171	0.55259	0.122309	28.1674	15.6995	15	16.5746	49.9867	33.8719	17.455	24.3018	12.125	17.766	16.1154
Cenpi	13.9125	0.873537	0.0511809	12.9442	1.4235	0.929752	1.79386	18.1867	25.3448	0.497354	10.5148	0.925	0.595745	0.192308
Zzz3	13.9092	0.714716	0.154473	36.1744	21.7869	23.3471	23.1272	29.5022	33.2365	20.7566	33.0769	18.3417	19.2128	18.0769
Wasf2	13.908	0.644871	0.0469031	11.0512	4.49454	3.67355	6.83333	8.40889	19.1379	11.5291	12.7751	4.60833	6.87234	4.34615
Shb	13.8984	1.53531	0.0167418	3.95814	0.84153	0.173554	0.833333	2.58222	0.783251	0.724868	0.775148	0.458333	1.85106	0.0384615
Hoxa9	13.8954	0.739889	0.111289	25.207	10.7814	10.4463	22.8026	8.67111	10.2857	25.1429	29.1657	37.7417	36.7021	28.1923
Scarb1	13.8893	1.09125	0.0562006	13.9791	4.28962	2.49587	4.29386	9.42667	18.8177	2.04233	7.33136	1.9	1.44681	0.653846
Pon2	13.8858	0.830324	0.0421243	9.97209	0.437158	0.123967	0.307018	10.2267	38.3153	1.02116	1.74556	0.108333	0	0
Slc35a1	13.8844	0.644265	0.128069	29.6558	14.1066	13.8926	14.8728	40.7911	49.8818	14.4656	23.5562	9.39167	10.383	16.4615
2810004N23Rik	13.8826	0.527972	0.0795077	18.714	6.50273	7.2562	9.03509	39.9689	26.5369	14.2487	18.3787	8.125	9.3617	9.92308
Mcm8	13.8825	1.03334	0.0651117	15.0721	4.57104	3.79339	2.85526	19.6267	13.5862	2.98942	10.1538	0.908333	2.51064	0.192308
Myh9	13.8809	0.856612	0.078731	18.7419	11.3306	10.3512	14.8114	10.4844	15.9458	9.19577	7.33728	9.975	11.7447	14.4231
Gfra1	13.8767	0.721708	0.426631	105.17	89.9372	109.19	88.3772	16.4222	129.453	36.9947	35.5207	27.8167	135	45.0385
Lhfpl2	13.8737	1.508	0.0934719	22.5628	0.256831	0.202479	0.0307018	18.1289	23.8227	0.169312	1.90533	0.175	0.12766	0.0769231
Itm2a	13.8706	0.181073	0.120268	27.2186	2.95082	2.88017	3.63596	53.96	163.064	10.9894	23.6509	8.35833	4.31915	6.11538
Dnajc10	13.8686	0.559198	0.286079	66.707	44.3743	44.7851	43.307	62.28	95.7833	47.3386	61.497	40.25	49.1489	57.1538
Dhx8	13.8463	0.803649	0.168497	39.2907	23.9508	22.6818	20.4035	23.3733	18.7291	23.963	50.503	19.9083	23.1702	22.8077
Gid4	13.8376	0.869694	0.0901986	21.6628	9.87978	7.32645	8.58772	23.1822	17.4286	9.55026	17.7811	6.70833	6.14894	8.26923
Srfbp1	13.837	0.797619	0.0526313	12.4907	4.97814	4.73967	7.17544	15.4667	10.335	7.4127	8.97041	4.80833	5.78723	6.53846
Antxr1	13.8305	1.0666	0.037582	9.21628	0.60929	0.615702	1.34211	1.76444	22.931	4.95238	4.43195	0.983333	0.234043	0.423077
Fam129b	13.8285	0.915223	0.118104	29.6186	10.3142	13.4174	28.5307	10.0133	23.0345	14.2698	5.92899	34.575	28.2553	35.8846
Naa16	13.8161	0.650787	0.0701124	16.1605	6.31421	6.29339	7.60088	21.9556	25.6897	11.9947	12.2959	4.975	5.48936	7.5
Pvrl3	13.816	0.806927	0.100653	23.486	7.06557	7.50413	7.85526	24.3022	42.6601	10.3915	12.5266	13.6667	6.57447	2.88462
Iars2	13.814	0.862497	0.149483	35.3302	15.7486	16.4421	18.9035	30.7956	33.5813	13.1693	25.787	17.7083	17.9149	20.6538
Lrrc41	13.8137	0.578419	0.188651	46.1419	30.7787	34.4339	35.2763	30.6844	38.2709	33.582	52.0178	33.6833	31.1064	53.6154
Rcn3	13.8049	0.491411	0.0608261	15.0535	4.49454	2.66529	8.14474	16.2756	53.9901	11.0847	7.04142	5.81667	3.51064	3.53846
Tars2	13.8045	0.804527	0.114736	27.3721	11.5492	13.3967	15.5263	24.9022	20.6502	16.1799	26.3609	15.1	14.1277	13.4615
Inip	13.8045	0.74373	0.13102	31.2558	15.3361	14.4959	21.136	30.9644	29.6355	18.5185	24.8225	17.2333	15.7447	20.0385
Mettl2	13.804	0.707085	0.0916713	21.5233	11.1066	12.2479	12.7237	28.5867	16.6946	14.3122	15.3669	11.1167	10.4255	12.9615
Zmynd8	13.8013	0.665613	0.16719	39.9	27.7049	24.6322	27.0351	28.1467	36.3695	28.7407	37.7633	28.2	29.617	26.4231
Alad	13.7998	0.708189	0.0735147	17.7605	6.8388	7.11983	9.21053	28.64	22.8276	7.20635	9.15976	8.70833	9.6383	7.73077
Fzd2	13.7956	0.66051	0.0452426	11.1209	3.96721	4.03719	2.03509	12.4756	31.5369	5.13757	7.17751	0.0416667	0.595745	0.384615
Sp1	13.7933	0.862126	0.0906383	21.0465	8.84153	9.72314	11.8421	15.6267	29.5271	10.3651	10.4793	8.625	12.0851	9.96154
Prmt3	13.7924	0.710849	0.13502	31.2047	15.4071	14.7479	18.8202	41.1022	29.936	21.2381	20.0888	19.225	22.4681	13.8077
Wbp11	13.7894	0.480763	0.13378	32.886	22.1803	19.6446	26.5965	40.5911	39.5172	27.8413	29.9053	20.0833	23.8723	25.5
Map2k6	13.7764	0.928165	0.0655504	15.3791	4.27049	4.29339	5.71491	19.64	12.2118	9.55556	3.95266	10.5333	6.65957	17.0769
Kif14	13.7606	1.46946	0.0429724	9.71395	0.0191257	0.0247934	0.0307018	5.41333	11.5222	0.354497	9.1716	0.0416667	0.0638298	0
Scap	13.7441	0.775919	0.120208	29.0558	10.3497	17.0207	27.8289	16.6356	23.798	20.672	20.8521	27.9333	28.1064	34.0385
Dars	13.7379	0.428329	0.394059	92.5419	83.1175	76.0909	58.2456	143.8	97.2414	65.8042	91.2781	46.1	53.6383	51.5385
Prpf31	13.7356	0.512782	0.183244	44.4023	26.8579	25.9628	29.3772	57.5511	44.202	42.3545	49.5503	30.6167	27.234	19.4615
Ccdc160	13.7262	1.4015	0.0227954	5.07907	0.554645	0.561983	0.872807	5.21333	2.80296	0.433862	1.61538	0.966667	1.06383	0.692308
Eed	13.7183	0.567969	0.100529	23.8233	9.03552	9.02893	15.9518	46.7289	26.4187	17.5079	14.7278	12.85	15.4894	14.0385
Csrp2bp	13.7056	0.90476	0.0884697	20.5465	9.11749	9.45041	11.1579	15.8711	16.2217	10.5185	14.8225	10.4417	10.3191	13.4615
Qars	13.695	0.550018	0.282553	67.6721	53.6448	45.8388	47.2456	64.2711	67.5961	51.6508	65.3254	36.75	47.2979	49.8077
Eef1g	13.6909	0.350084	0.114861	27.2767	21.7705	16.438	23.2632	43.7822	36.6847	29.9683	27.2544	19.5917	18.2979	20.4231
Tomm70a	13.687	0.471311	0.435615	100.912	66.3142	79.8636	88.4868	157.822	76.931	87.4974	88.5503	85.3417	81.4468	86.2692
Prkci	13.6839	0.860632	0.139062	32.3349	14.3224	13.6612	18.6404	30.1689	29.069	13.2116	24.0059	14.4	12.6809	18
Rbl1	13.6797	0.620539	0.0525181	12.0256	1.83333	1.25207	3.47807	18.9244	45.8473	3.13228	5.34911	1.13333	2.48936	2.03846
Slc19a1	13.637	0.899244	0.0869946	20.6186	5.39617	5.54959	11.7851	21.9333	15.8719	13.8942	12.284	13.275	14.1064	12.4231
Mina	13.6315	0.835176	0.0628624	14.8512	4.60656	5.57851	7.11404	21.2578	10.335	6.15344	10.3905	7.375	7.23404	6
Phactr1	13.6307	0.969672	0.266055	64.0465	25.418	30.3264	45.4518	39.2844	70.2414	27.1958	7.57988	37.3167	34.7872	39.5
Brip1	13.6241	1.53358	0.0477451	11.493	0.737705	0.384298	0.166667	9.51556	8.27094	0.296296	2.70414	0.483333	0.234043	0
Cmtm3	13.6224	0.45869	0.064049	15.2581	1.98634	1.43802	2.53947	22.1822	51.6158	14.0212	19.1183	3.28333	1.57447	2.26923
Fanci	13.6206	1.4372	0.0470123	12.0047	0.576503	0.595041	0.75	8.05778	13.33	0.465608	4.36686	0.358333	0.191489	0.5
Zfp740	13.6185	0.707451	0.138526	32.6721	17.6448	16.3388	18.8596	17.0489	56.1379	27.0635	24.3195	13.7583	17.7447	15.1154
Cul1	13.616	0.43473	0.466629	109.109	90.4481	72.1942	63.6623	119.036	104.049	97.1111	192.592	51.85	59.3191	64.8846
E2f7	13.616	0.983638	0.0610201	14.3907	2.53825	1.34711	8.34649	17.8978	19.1133	2.85185	7.55621	4.04167	3.10638	1.65385
A630089N07Rik	13.6118	1.05346	0.023578	5.24651	1.75683	2.3719	1.76316	4.26667	3.67488	2.65608	2.99408	2.325	1.23404	0.923077
Mavs	13.6112	1.23418	0.0617149	14.8512	1.10383	0.342975	0.451754	11.0044	15	3.55556	14.5444	0.558333	0.148936	1.38462
Nip7	13.6085	0.447493	0.144474	33.5395	17.153	17.9008	21.9123	80.2978	35.4483	26.8783	28.2544	18.6833	21.1702	19.9615
Mn1	13.6037	0.958967	0.0775031	18.0349	1.78142	8.40909	1.50877	18.4978	25.9015	6.44974	20.1538	0.283333	0.553191	1.19231
Specc1	13.5898	1.19248	0.0458382	10.9093	3.01913	1.48347	3.8114	6.91556	11.4532	2.58201	4.24852	1.35833	1.82979	0.230769
Nvl	13.5891	0.712317	0.0990855	23.5791	13.8934	11.8306	13.2851	22.4578	21.9212	16.5503	18.5858	12.1833	13.0638	13.1538
Tm9sf1	13.5875	0.692812	0.103538	24.6	12.4754	14.0702	12.0088	20.9156	38.4581	17.6296	17.3136	9.975	16.2979	13.9615
Slc6a6	13.5861	0.546866	0.218639	51.3302	31.7842	35.9835	48.1798	36.5156	40.8768	34.7672	77.3846	40.7583	47.4894	54.8462
Trps1	13.5844	1.1165	0.0592317	13.714	4.71038	2.71488	5.00877	6.39556	10.3842	3.95767	11.8107	2.38333	0.893617	2.84615
Psme3	13.582	0.435903	0.350785	83.6163	63.612	64.1198	80.6272	105.667	74.33	81.5344	81.4024	64.3333	77.7447	78.4615
Cdk5rap2	13.582	1.08509	0.062987	14.2023	4.5765	3.7314	4.33333	8.09333	17.6749	3.69312	12.355	3.08333	2.97872	0.884615
Gapvd1	13.5805	0.581124	0.259113	60.7093	60.5464	60.1074	46.7588	30.4667	36.0099	42.9524	65.0592	37.3083	44.2553	39.6538
Carm1	13.5725	0.648059	0.120112	29.3047	14.9699	15.7066	29.2193	25.1956	20.4089	23.5291	21.787	23.825	30.6809	30.4231
Pknox2	13.5664	1.11993	0.0953097	23.807	6.84426	13.7521	1.20175	19.7956	9.51232	8.19577	6.02959	15.5167	5.44681	25
Nbn	13.5657	0.762342	0.0719887	16.3349	6.44262	7.45868	6.20175	21.8978	25.803	7.09524	10.9053	5.55833	4.02128	8.84615
Top3a	13.5568	1.27295	0.0564432	13.4512	4.20219	2.99587	3.77632	7.35111	7.52217	4.13228	7.56805	2.10833	3	2.42308
Gemin6	13.5513	0.585428	0.0379403	8.7093	3.38251	2.58678	3.76754	20.5822	10.1872	4.52381	5.94675	2.46667	5.31915	2.53846
Usp36	13.549	0.884021	0.072222	17.3977	7.34973	6.57851	11.7105	10.2578	12.1773	9.51323	14.213	11.6833	14	8.80769
Eif3c	13.5437	0.339778	0.469568	112.144	105.344	103.264	114.004	134.436	120.33	119.344	103.355	101.775	96.4894	117.423
Mthfd2	13.5362	0.573404	0.126191	29.0721	17.5164	14.8264	16.7588	38.88	15.0246	23.7831	49.0296	14.0333	11.2553	9.42308
Eif4e	13.5295	0.373367	0.211539	49.4837	37.3689	46.8595	43.3421	76.5556	55.0591	41.1534	44.7041	43.6417	43	44.3846
Dazap2	13.5288	0.427914	0.25171	58.3488	35.0246	30.3884	34.886	81.8356	102.458	66.6508	67.7337	27.3833	27.1277	29.4231
Slitrk2	13.5208	0.624536	0.0989411	23.3047	1.51093	5.53306	3.32018	13.2444	128.123	1.64021	1.84024	6.96667	6.29787	11.3077
Fpgs	13.5169	0.970048	0.0527141	12.8953	3.42623	2.67355	5.60965	13.8622	9.63054	6.06878	8.07101	6.98333	3.91489	5.5
Orc1	13.5069	1.39955	0.0490525	11.3744	1.01093	0.706612	0.692982	12.5556	7.15764	0.746032	4.46154	0.683333	0.723404	0.5
Pnn	13.5064	0.378008	0.292655	68.0674	59.9344	48.2149	64.9956	86.2	92.0246	70.4709	61.9408	52.225	49.0213	37.4231
Rcbtb1	13.4945	0.583574	0.256129	61.6535	49.1694	48.438	40.7807	44.8711	45.8621	46.5238	68.2899	34.2583	48.9574	47.7692
Dnph1	13.4912	0.562415	0.0615989	14.4698	5.05464	3.39256	5.80702	29.6533	24.0788	9.94709	13.3136	4.225	3.06383	2.42308
Lpp	13.4908	1.19529	0.136596	32.7953	9.51639	11.0868	5.12719	22.6667	27.6995	8.37566	13.0296	4.93333	4.19149	7.5
Hmgn1	13.4906	0.313199	0.371387	85.9442	55.2486	40.4091	54.5175	202.587	134.714	80.2963	104.627	28.8583	43.4681	36.4231
Dars2	13.4763	0.86994	0.123396	28.5279	16.1038	14.9504	14.9956	28.1289	17.8867	11.1164	22.0769	8.54167	13.6809	12.6538
Spata5	13.4608	0.966517	0.0813261	19.2186	7.30874	7.95455	4.24561	21.6489	11.7882	9.79365	12.568	5.10833	6.68085	3.69231
Ptx3	13.4397	1.41075	0.0189474	4.73488	0.0874317	0.0123967	0.0614035	2.14222	9.22167	0.15873	0.106509	0	0.0212766	0
Isoc1	13.4368	0.610808	0.130394	30.6326	12.5328	15.0661	20.3246	49.7689	32.1527	15.0106	21.9467	27.0917	11.9787	19.1538
Lsg1	13.4367	0.664291	0.127209	30.4209	16.5055	16.1942	20.9123	31.8444	21.7192	22.9524	36.2722	13.875	15.7021	14.6923
Zw10	13.4278	0.796897	0.120873	28.9953	14.5191	13.0826	12.7807	26.9822	27.069	18.3968	25.6805	9.65833	9.74468	13.4231
Ankrd52	13.4176	1.1008	0.0804646	19.1698	5.74044	6.16116	11.364	7.04444	9.50246	8.35979	17.4793	6.675	9.93617	13.1154
Pask	13.4156	1.25854	0.067869	16.5884	1.95628	2.36364	5.00877	14.48	12.3498	2.77249	7.13018	2.31667	4.61702	3.15385
Cdc42se1	13.404	0.603499	0.162897	39.6651	21.265	21.8636	20.3904	52.0089	42.2217	27.6984	37.4911	17.5917	18.766	24.3462
Nelfcd	13.4039	0.554291	0.192804	45.7093	37.877	35.0579	33.693	40.2444	44.1872	35.6931	49.1065	21.7917	28.1489	25.7308
Igfbp2	13.4012	0.78877	0.0965933	22.1116	9.56011	0.838843	8.78947	10.8267	23.2118	28.0952	44.5325	4.36667	2.44681	0.153846
Dnaaf2	13.3915	0.648331	0.0652708	15.4	7.31148	7.03719	9.40351	25.6844	16.6946	8.80423	9.7574	5.1	6.19149	7.19231
Rpf1	13.3805	0.494866	0.120211	27.0116	15.9071	14.7355	18.5	51.8178	34.8325	19.3968	24.9586	11.4583	14.0851	12.1154
Foxd3	13.3774	0.084483	0.0173148	4.20465	0.218579	0.0867769	0.20614	10.3333	32.6601	0.687831	0.946746	0.025	0	0
Rplp0	13.3715	0.355499	0.854266	202.307	130.858	79.2149	151.154	378.809	366.404	214.46	208.101	93.5917	101.574	81.2692
Ska2	13.3701	0.474668	0.100894	23.6651	13.4153	11.6198	16.7939	39.2622	40.4729	15.1905	25.6331	8.21667	16.4255	11.7692
Fancm	13.3694	0.951367	0.0839285	19.5581	12.8497	12.4876	10.4342	10.6133	11.4187	7.12698	9.87574	6.20833	5.97872	7.26923
Prps1	13.356	0.548302	0.238972	55.4977	27.8825	38.0455	38.6623	97.4044	46.0985	38.2169	51.3728	37.475	34.1277	31.8462
Snrnp70	13.3554	0.408911	0.170869	40.3488	28.2322	27.5661	27.3816	54.0267	57.0591	48.1905	44.7278	34.025	24.6596	17.8462
Flywch1	13.3479	0.594001	0.15804	37.9977	34.4399	34.3636	35.0746	17.2356	13.5025	26.1905	38.1657	37.525	42.1064	44.0385
Recql4	13.3304	1.55029	0.0350487	8.32558	0.423497	0.595041	1.25	4.36889	6.75369	0.68254	2.98817	0.316667	0.829787	0.615385
Stard13	13.3256	0.994286	0.0610921	15.0047	0.494536	0.35124	2.08333	5.41333	50.0049	6.71958	5.07101	0.758333	0.297872	0.269231
Ttc27	13.3094	0.82888	0.0792694	18.7093	9.38251	8.95455	9.16667	18.8133	10.7044	9.97884	16.1953	9.83333	10.2128	11.6923
Tpp2	13.3076	0.577818	0.362096	84.1163	67.4399	78.0496	63.864	71.9689	48.7438	59.6402	78.1953	58.7667	65.8085	85.5385
Gsg2	13.2932	1.12291	0.0411886	10.1116	1.36339	1.28099	0.938596	11.6356	15.1576	0.402116	5.19527	0.0666667	0.170213	0.423077
Cmtm5	13.2916	-0.10496	0.0194865	4.77442	0.0710383	0.173554	0.197368	6.16444	56.4877	0.291005	0.621302	0.075	0.0638298	0
Trpm7	13.28	0.569022	0.187036	42.6302	28.8579	28.1322	29.9167	35.7467	59.9852	33.4127	46.2426	24.0583	22.6383	20.2308
Cops7a	13.2791	0.549195	0.133876	32.4279	16.4918	20.438	24.2412	47.2844	39.7291	22.5714	21.3964	22.3	22.4255	22.3462
Zfx	13.279	0.795448	0.0700815	16.2256	8.85792	9.54959	8.63158	11.0222	19.665	8.86243	10.284	7.53333	5.55319	7.30769
Nhlrc2	13.2758	0.911338	0.0565755	12.9093	5.87978	4.15702	4.90351	10.6667	10.4631	5.79894	13.0592	3.525	5	3.80769
Piezo1	13.2736	1.66218	0.0383097	9.25116	0.729508	0.991736	0.653509	4.78222	1.60099	0.470899	5.34911	0.641667	0.851064	1.03846
Arfgap2	13.2733	0.564869	0.12169	29.0488	26.5246	18.5083	22.2939	20.5156	27.1281	22.4392	32	14.35	14.6383	15.4615
Gar1	13.2732	0.533667	0.028719	7.01163	1.29508	1.7562	2.65351	15.6622	11.0197	5.43386	6.69231	2.89167	2.06383	2.65385
Ganab	13.2657	0.481522	0.480777	116.451	103.224	102.347	110.64	70.72	120.65	99.7143	124.13	72.4917	101.277	95
Sec61a1	13.2621	0.427964	0.451836	108.079	97.3989	90.5041	102.482	83.9467	128.187	103.291	119.704	83.525	92.3404	95.2308
Lrrc40	13.2568	0.611773	0.137467	32.4558	19.6421	18.7893	24.2632	40.5778	33.133	18.5767	28.3254	12.1333	15.3404	14.9615
Rgl1	13.2504	0.610105	0.0732727	17.407	3.67213	3.28512	9.96491	18.2356	67.3054	5.94709	5.04142	5.70833	8.2766	7.61538
Nr2f1	13.2475	0.630642	0.0553011	12.9791	3.05738	0.442149	4.0614	20.8356	46.8818	4.68254	2.23669	4.21667	3.12766	0.269231
1810043G02Rik	13.2435	0.824189	0.0826894	19.8186	7.41257	7.41322	10.1974	15.6311	26.3054	9.72487	12.0414	15.3167	10	11.3077
Galnt7	13.2428	0.928272	0.0583283	13.2302	4.87432	7.67355	4.26316	18.1644	8.32512	4.11111	5.92308	4.625	4.68085	8.03846
Lsm2	13.239	0.237206	0.0972632	24.1581	6.93169	6.68182	15.114	73.6444	52.0246	18.9418	19.0237	13.175	11.9149	9.65385
Me2	13.2387	0.606409	0.184298	42.7977	30.4699	32.938	28.2061	48.5156	37.4877	22.4339	40.8284	29.2167	26.4894	28.1154
2610318N02Rik	13.2345	0.592895	0.0488276	11.5744	7.98087	6.68595	7.7807	14.4933	8.9064	5.49735	15.3018	3.39167	5.38298	8.23077
Cep68	13.2332	0.841226	0.116039	26.5581	15.5082	14.8306	15.9298	18.5556	24.1084	12.9471	20.2426	12.0083	16.8511	10.2308
Rmi2	13.2319	1.25058	0.0145044	3.43488	0.18306	0.0206612	0.0745614	4.96444	3.00493	0.015873	1.70414	0	0	0
AI314180	13.2233	0.727774	0.166666	39.5674	26.9617	31.7314	26.5	25.0978	27.5468	24.2275	28.9231	22.1	25.8085	29.3462
Nadk	13.2216	0.570415	0.244267	57.8	44.5792	45.8058	46.4298	55.0711	37.6305	43.4868	64.2071	39.4583	49.234	42.1154
Dctpp1	13.2192	0.353139	0.0595616	14.7488	4.03279	4.21488	7.38596	44.6711	20.8966	10.4444	13.5266	8.04167	6.82979	6.57692
Atp1b3	13.2148	0.440725	0.256927	59.8791	43.0355	53.0785	40.6316	98.5244	69.1182	37.836	49.6746	34.2917	45.1702	57
Lman2	13.2109	0.544108	0.203658	48.8767	31.2459	31.3926	35.9167	49.1733	54.0887	42.545	56.0059	24.9917	28.3617	35.9231
Tada2a	13.2015	0.752274	0.084573	19.386	9.96721	7.63223	10.4737	21.7733	21.2709	14.455	15.7456	8.73333	7.91489	7.80769
Dtymk	13.2002	0.389434	0.132151	31.3	13.0246	11.8182	20.0395	63.3689	66.2315	28.0635	28.6095	16.225	19.3617	17.9615
Fam83d	13.1961	1.40744	0.0677899	16.6651	0.81694	0.884298	0.697368	8.68889	24.3892	0.62963	8.99408	0.0416667	0.319149	0.269231
Asap2	13.1935	0.744155	0.0559674	12.9302	7.78689	4	7.80702	7.23111	17.2315	8.05291	16.3077	4.38333	7.2766	5.19231
Ppp5c	13.1894	0.490985	0.198667	47.5047	26.2486	34.0372	45.1711	56.4933	36.4778	50.7143	41.3314	54.7417	46.0638	51.9231
Adamts20	13.1778	1.27858	0.0400452	9.58605	0.251366	0.384298	1.51316	4.70222	16.8374	1.78307	2.15385	0.85	0.957447	0.615385
Hmgxb4	13.1694	0.761942	0.0744486	17.9535	8.93443	8.64463	10.6842	15.4756	21.7044	9.12169	12.7337	8.80833	9.87234	6.96154
Neurog2	13.1571	1.33011	0.0495577	10.8465	0.0191257	0.00413223	0.0789474	17.3422	0.62069	0.550265	9.53846	0.0416667	0.0425532	0
Ccdc117	13.1542	0.936662	0.112849	26.4721	10.5656	10.0248	13.4781	22.48	18.197	11.9048	21.3136	8.65833	9.65957	11.5769
Psmg1	13.1449	0.47092	0.0917166	21.4884	10.1885	11.8512	13.9386	45.6711	26.1626	15.1217	17.6095	14.175	11.8298	13.8462
Mrto4	13.1433	0.444677	0.0670276	16.0116	6.59563	7.1157	9.01316	34.9333	17.4877	15.8466	17.9408	9.10833	9.10638	6.92308
Tmed1	13.1365	0.593681	0.0708922	16.4	7.70765	6.29752	9.85088	23.3467	31.7931	10.6402	12.7988	8.78333	4.89362	6.19231
Shroom2	13.1358	1.20008	0.095441	21.8488	1.54098	2.32231	4.70175	19.2178	29.2315	7.96296	1.40237	15.9333	7.21277	6.69231
Unc119b	13.1308	0.761382	0.140783	33.1767	20.0383	21.0744	22.2851	20.6489	23.8473	18.0476	36.5562	16.55	20.2979	22.9615
Phldb1	13.1269	0.867284	0.113624	28.1186	15.7896	17.0083	16.6184	12.1911	21.5961	10.6349	19.6095	14.5833	19.1702	20.0769
Fh1	13.1215	0.432298	0.238638	56.0605	39.3333	47.2934	52.5526	81.0667	58.7389	49.8307	47.5207	40.1583	45.2128	63.6154
Eif2d	13.1206	0.67226	0.110621	26.0419	14.4235	10.1322	16.9737	29.1289	29.4187	19.7778	20.3136	14.775	12.0851	14.8462
Znrf3	13.1194	0.813294	0.0555822	13.1605	3.78415	4.32231	6.0614	11.8622	19.0985	5.86243	11.4142	6.20833	3.91489	4.07692
Mfge8	13.1189	0.802125	0.071963	17.2349	5.32787	2.84711	8.64474	19.92	28.7537	10.7937	15.1183	1.825	2.65957	0.730769
Chst14	13.1028	0.887713	0.0466034	10.5558	1.20492	1.27273	1.93421	18.1867	22.0197	2.12169	3.66864	1.50833	1.14894	2
4930579G24Rik	13.1018	0.823034	0.038653	9.07209	2.87705	1.39669	2.0307	12.8267	13.8522	3.52381	7.74556	1.09167	1.34043	1.73077
E2f4	13.1009	0.533377	0.0879963	21.0093	9.27049	10.3223	13.5439	35.4222	26.9458	18.0952	17.4024	13.6667	14.4255	11.8462
Uri1	13.0955	0.648294	0.0979751	22.4209	15.4481	12.6694	14.7939	24.1244	17.7833	21.6296	16.4083	14.5667	15.5745	14.4231
Bysl	13.0735	0.59476	0.157768	36.9233	24.4399	29.8058	28.2675	39.7867	20.1527	32.7513	36.2663	30.9083	23.383	25.9231
Gypc	13.0688	1.17388	0.0377181	9.1907	0.784153	0.396694	1.25	3.89778	17.9261	1.74603	5.12426	0.25	0.617021	0
Zfp516	13.0628	0.818842	0.0797885	17.986	9.72404	13.1901	13.9342	7.98667	13.5665	10.7937	20.355	6.275	11.4255	10.4231
Mtr	13.0609	1.18351	0.0667752	14.8698	4.4918	2.02893	3.90789	8.96444	10.2217	4.69841	15.0178	0.941667	2.21277	0.846154
Cth	13.0586	0.909526	0.0308014	7.42326	0.270492	0.0743802	0.0350877	12.4356	3.867	3.39683	12.4201	0	0	0
Aldh16a1	13.0426	0.880335	0.0603635	14.3977	5.78689	4.89256	7.62281	10.3067	17.4778	6.57143	12.9231	4.23333	5.08511	5.46154
Appbp2	13.0414	0.512235	0.223871	52.4	51.1066	59.1488	38.3421	49.0311	43.4631	31.8201	47.7219	24.375	28.5957	32.2308
Thada	13.0328	1.15515	0.0691421	15.8535	6.07104	6.35124	5.62281	10.08	6.21182	4.67196	9.97633	5.05	6.78723	6
Zfp191	13.0264	0.59842	0.164833	38.7047	24.9563	25.376	26.3158	37.2089	49.6404	26.7407	31.3432	17.3417	21.4468	25.6538
Wdr12	13.0176	0.56774	0.104314	24.7023	12.1885	13.5165	15.25	42.8978	15.7488	23.3651	21.9467	17.0667	11.5745	14.5385
Erbb2ip	13.007	0.73791	0.117145	25.8651	14.5273	14.0165	17.6228	17.4533	37.0788	18.9259	20.5266	12.025	12.8936	11.1154
Arcn1	13.0043	0.454115	0.343698	80.186	72.9098	85.3512	70.0614	78.2178	81.4778	56.1111	69.1953	56.5333	70.7872	79.3462
Smg5	13.0034	0.763019	0.127277	29.7558	23.4945	23.5331	23.0219	14.36	16	18.0423	24.8817	18.45	21.4043	17.3077
Hmgb3	13.0004	0.450597	0.0422542	9.9	6.36339	6.66116	7.01754	14.2356	13.1478	8.35979	11.1302	5.63333	8.70213	6.84615
Tmtc3	12.9825	0.880787	0.0491026	11.3093	4.21311	3.26033	4.28947	10.4133	12.8867	6.30688	9.21302	4.35	2.80851	3.73077
Urb1	12.9658	1.05616	0.0816573	19.3326	5.27049	6.39669	11.3026	14.2	10.1084	8.94709	12.3195	8.95833	8.40426	7.80769
Crebbp	12.9628	0.567722	0.163298	38.2023	36.5628	31.1942	34.2851	15.8578	34.9458	31.2593	41.4793	25.7	29.2128	27.4615
Tyms-ps	12.9508	0.802711	0.00866232	2.03721	0.513661	0.322314	0.47807	3.63556	3.05419	0.550265	1.42604	0.35	0.510638	0.192308
Pcbp1	12.929	0.278886	0.532404	127.493	87.0164	90.0372	145.289	194.662	183.956	158.259	132.402	119.033	126.66	120.192
Wdr82	12.928	0.618771	0.214042	50.4163	35.4016	34.2893	39.6096	41.3333	55.5911	36.3439	37.7515	30.9417	40.234	41.5
Rara	12.9201	0.693819	0.0555092	14.1465	3.8224	8.52479	10.4167	20.6356	18.0591	9.28571	4.56805	2.76667	7.87234	9.80769
Arhgef1	12.9172	0.746293	0.091323	22.086	12.3361	7	21.4211	10.8489	19.2217	19.0106	21.497	11.7583	10.1277	8.30769
Dbi	12.9165	0.0319565	0.256702	62.0326	20.4044	14.4132	35.9868	126.08	393.714	36.8624	34.8107	17.525	26.5106	20.9615
Xrcc5	12.9104	0.598866	0.178594	42.0814	35.6585	24.5868	19.3114	41.9733	43.0345	26.8519	50.1302	10.7917	8.93617	9.23077
Las1l	12.9088	0.587773	0.160601	37.2721	26.6011	30.7438	25.8991	33.9644	30.532	35.2487	33.9645	30.5917	22.4894	27.9615
Tubgcp3	12.8975	0.725132	0.146472	35.1349	24.3142	20.2273	24.8816	26.3867	27.0493	17.0635	30.1953	18.1667	22.5106	19.3846
Kti12	12.8966	0.559289	0.0953048	22.8233	10.1721	10.6653	15.2237	41.6622	23.6749	16.2646	19.2367	12.25	13	13.0385
Sephs2	12.8926	0.612728	0.134592	31.3674	19.3552	25.0661	28.0965	36.6756	21.0197	24.291	22.2722	27.05	24.4894	20.7308
Prdm5	12.8925	0.958617	0.0204203	4.74651	0.314208	0.81405	0.850877	6.60889	7.99015	1.31746	1.74556	1.45833	1.61702	2.26923
Fadd	12.8869	0.959747	0.0286282	7.01395	0.95082	0.859504	1.50877	9.52444	11.3054	1.90476	2.85207	0.933333	0.617021	0.692308
Prodh	12.8829	1.15893	0.036402	8.75116	2.15301	1.15289	2.16228	11.3111	6.39409	1.2381	3.72189	1.36667	1.76596	0.153846
Tgfbr3	12.8542	1.34782	0.0607659	14.6395	1.48634	0.822314	2.07456	4.80889	23.7044	2.08995	4.87574	1.53333	2.31915	0.346154
Hyal2	12.8539	0.600634	0.121069	30.1628	18.3962	19.6901	20.8772	26.5644	29.1921	20.4815	27.8462	19.2333	24.2979	23.6154
Ctdp1	12.8509	0.844706	0.1003	23.786	13.4481	11.5165	11.6798	17.2622	15.6453	12.873	27.2367	9.16667	10.5319	11.7692
Lsm14a	12.8496	0.538561	0.12928	29.5698	16.6311	17.3017	22.2632	31.3911	61.0197	20.6561	26.8521	14.6417	11.617	13.4231
Siah1b	12.849	0.858785	0.0459762	10.9581	3.54098	3.95041	3.7193	16.24	11.7094	4.74074	5.64497	2.55833	3.06383	3.30769
Tbc1d15	12.8424	0.676846	0.113967	26.9186	12.388	9.32645	12.6316	32.0222	44.4975	16.5344	22.1716	8.68333	11.7872	13.5769
Wdfy1	12.8347	0.796786	0.149892	35.6349	22.5383	22.2025	28.5877	8.8	40.4532	23.0106	16.0178	30.4833	30.3617	27.2308
Adam17	12.8267	0.876452	0.123033	29.1744	9.30601	7.46281	11.9912	25.16	46.9409	12.3545	22.7278	6.25	14.4894	9.15385
Mns1	12.8118	0.704491	0.0283406	6.73023	1.07377	0.772727	2.39035	12.6133	15.2118	2.13228	5.89349	0.508333	0.787234	0.307692
Ube2i	12.8103	0.397469	0.0576101	13.7512	12.041	12.5455	12.364	14.4756	12.4778	12.8201	16.3018	10.2333	13.0213	13.4615
Med1	12.8088	0.6905	0.136568	31.5233	20.1557	20.2025	23.2763	26.2756	28.5813	24.3757	26.9704	14.475	19.0426	17.8846
Galnt1	12.8001	0.674802	0.0985831	23.5	9.94262	12.6901	14.2807	23.0844	37.2463	12.3122	19.7574	8.66667	10.4255	14.7692
Ash2l	12.7829	0.425527	0.284666	66.7698	56.1311	62.3595	51.5789	79.04	73.2217	57.8413	73.6331	44.2583	52.4468	53.5769
Usp21	12.7821	0.644154	0.0848798	20.3907	10.9508	11.1116	13.4474	18.9244	23.9015	14.4233	20.0947	10.5417	15.7447	15.2692
Lims1	12.7736	0.506915	0.163884	38.2953	26.2049	25.843	23.2588	46.8756	69.3005	23.4021	28.0355	20.1	25.1064	20
Ogfr	12.7716	0.500337	0.160085	38.3512	31.0219	28.1446	31.9956	36.36	29.6847	36.619	43.6864	25.2917	24.1702	26.8462
Mettl9	12.7543	0.343737	0.324417	74.0535	54.5082	49.6818	64.6053	119.311	142.232	61.3862	70.5976	51.0083	58.9787	59.8077
Rbpms2	12.7485	1.19433	0.0259729	6.20233	1.22951	1.04959	3.1886	8.88444	1.58621	0.312169	1.71006	0.441667	0.829787	0.192308
Ears2	12.7449	1.04651	0.0307574	7.45814	2.0082	2.26446	3.09649	4.99556	4.01478	4.35979	6.62722	2.875	2	2.26923
Pom121	12.744	0.611525	0.0845362	19.9465	11.735	13.0785	21.7105	14.8711	19.7488	15.4868	19.5266	14.1417	20.4255	18.1923
Mllt1	12.7431	0.784345	0.063156	15.3488	6.13661	5.11983	12.2675	8.51111	17.665	12.127	11.8107	11.7583	9.95745	10.7692
Prrc2c	12.7336	0.357654	0.461013	106.835	112.716	109.202	80.1491	99.8667	143.98	116.058	105.734	93.4833	82.2979	72.9231
Fgfr1op	12.7274	0.785687	0.102211	22.8395	7.37705	9.62397	14.3553	32.8222	22.3941	17.2063	11.6686	14.375	14.3617	15.9615
Msi2	12.7271	0.424006	0.0531664	12.3814	6.40437	2.38843	3.35088	8.58222	42.5665	17.2963	19.5207	1.46667	1.87234	0.461538
Sec23b	12.7258	0.558759	0.223045	53.3442	46.2842	37.438	39.5526	42.3244	51.8719	38.6614	53.6213	26.3083	31.8511	39.5
Nid1	12.7227	0.740992	0.120802	28.3302	8.10109	4.60331	17.0526	9.81778	109.862	2.60847	5.86391	3.275	10.6809	10.5769
Chtop	12.6977	0.373914	0.255933	60.414	49.5246	51.8802	67.4386	64.0578	83.3793	57.9524	58.568	45.15	54.3404	50.6154
Nrm	12.696	0.627592	0.0771754	18.3581	7.04372	7.36364	10.9561	24.28	41.5616	9.09524	9.24852	6.65833	9.7234	7.92308
Akap8	12.6952	0.449083	0.248887	58.6419	51.9918	54.6529	63.6579	44.9644	54.5961	58.1534	56.3787	45.05	50.234	59.1923
Csde1	12.6743	0.318056	0.795586	186.158	239.937	220.339	188.864	144.844	143.66	172.54	234.207	122.958	171.191	175.077
Larp7	12.6735	0.487308	0.0807073	18.7395	9.28962	7.42975	12.0482	35.2178	33.5123	12.9841	16.0296	7.7	11.0851	7.53846
Heatr2	12.6661	0.982863	0.0663646	16.1186	4.62568	4.52066	5.52632	11.4711	11.202	7.24868	19.568	4.375	4.02128	6.57692
Nelfe	12.6645	0.532336	0.0877065	20.7884	12.7568	10.3388	14.6579	29.9911	27.5468	15.7831	18.7219	12.1583	12.9362	8.80769
Diap3	12.6571	1.20305	0.0130253	3.12791	0.327869	0.0702479	0.140351	2.2	5.49754	0.306878	2.48521	0.2	0	0.192308
Ankrd11	12.6559	0.413369	0.242417	58.1605	54.6913	48.6818	62.2061	38.1644	57.1872	65.5397	55.432	56.65	59.1915	49
Ints3	12.6535	0.670956	0.181281	44.114	37.7486	30.7107	31.3904	24.5333	26.2611	22.709	46.0237	20.3333	25.9362	30
Hspe1	12.6532	0.289015	0.0541805	13.0907	3.02186	3.53306	6.31579	41.9778	22.1823	11.3492	10.8994	8.01667	6.93617	7.26923
Qrich1	12.6532	0.448671	0.367955	86.8023	88.2022	88.4339	80.9386	69.8267	61.4187	70.2063	95.0237	64.1167	75.3191	82.7692
Ak4	12.6529	1.38535	0.0396801	9.44419	0.368852	0.442149	1.00877	11.7644	4.39901	0.465608	5.90533	0.825	0.702128	0.230769
Lzic	12.652	0.642599	0.0849134	19.7814	10.6995	12.1818	11.9211	20.6844	23.9163	13.7407	18.5207	11.2833	13.8085	13.3077
Repin1	12.6498	0.790756	0.0945719	22.407	12.9208	10.6198	13.7675	15.6889	15.0394	12.2963	22.4438	15.2167	15.617	9.61538
Stxbp2	12.6469	1.00268	0.0416649	10.5884	3.44809	3.12397	1.89912	8.40444	11.5517	2.85714	9.28994	1.69167	1.38298	4.53846
Tspan7	12.6434	0.441688	0.293444	70.3953	26.8634	26.4174	50.443	79.7511	222.488	48.4656	13.284	66.9417	46.3617	98.6923
Polr1c	12.6412	0.451586	0.129107	30.2628	18.5437	15.124	21.9254	52.2	38.6305	28.9048	29.4852	19.4167	17.6809	18.5769
Cenpp	12.6408	0.503353	0.0255086	5.85814	0.806011	0.524793	0.912281	13.9422	18.4384	1.73016	5.50888	1.21667	0.914894	1.57692
Slc12a7	12.6359	0.870701	0.145744	33.986	20.5082	5.34298	40.8114	12.4844	18.9951	22.5661	28.355	23.5	33.2553	8.38462
Clpb	12.6348	0.729586	0.094716	23.2674	15.1995	13.2438	11.5833	15.3244	23.7537	11.1323	23.6331	11	11.2128	10.5
Cnot3	12.6342	0.651973	0.0495373	12.1651	6.1612	5.69835	9.6886	12.2489	12.0099	9.27513	11.7219	5.66667	7.80851	6.42308
Maml1	12.6181	1.00716	0.0599709	14.7953	4.84699	3.92975	5.17544	7.42222	13.6404	8.24868	11.6923	3.30833	6.3617	2.38462
Prr11	12.6117	0.897247	0.0493531	11.8488	1.84973	0.942149	2.30263	11.4311	32.9951	1.03175	8.6213	0.683333	0.212766	2
Ctcf	12.6111	0.533663	0.132254	31.1977	18.7951	18.9008	21.9254	35.5244	45.2118	26.0741	27.6331	20.1	16.234	17.8077
Tm9sf4	12.6052	0.72292	0.14751	35.5605	21.5519	23.719	24	23.3111	34.2365	21.7831	28.9112	21.6167	22.383	24
Epb4.1l5	12.6039	0.799521	0.120314	28.7093	19.6612	15.8388	17.3333	16.8933	26.2315	16.2804	20.7633	9.60833	10.617	9.96154
Sntb2	12.5925	1.09601	0.0432315	10.186	4.60656	4.91736	2.75439	5.21333	4.95567	3.32804	6.17751	2.86667	4.48936	3.69231
Gulp1	12.592	0.711446	0.0242855	5.3186	0.0136612	0.053719	0.00438596	10.0356	20.8424	0.0952381	1.18343	0.0166667	0.0212766	0
Atp13a1	12.5875	0.695685	0.150379	37.0512	20.877	21.6074	28.386	19.1422	28.4877	29.0952	42.3018	24.6083	28.2128	28.1923
Ints5	12.5845	0.956172	0.0735395	17.4488	8.39071	8.54959	9.69298	10.1111	10.2217	8.53439	13.5562	6.98333	8.25532	8.34615
Kat7	12.5827	0.625221	0.233274	55.0814	36.6995	40.6777	38.3991	47.56	53.4877	38.0317	47.0414	37.625	43.7872	46.2308
Rarg	12.5827	1.14456	0.0275886	6.87442	0.497268	0.475207	1	6.17778	13.5222	1.03704	0.473373	0.816667	0.765957	0.423077
Ankle2	12.5819	0.704424	0.126135	28.9116	16.0601	17.3554	18.1623	22.3733	36.069	22.381	25.6095	14.8	17.8936	23.9231
Pus1	12.5791	0.714633	0.0466599	10.7372	4.62568	5.42149	6.71491	12.0222	9.31527	8.43915	9.65089	8.075	7.23404	5.46154
Nup210	12.5654	1.06141	0.0678464	17.1721	1.8306	2.2438	4.13596	6.51556	15.2217	8.12698	23.0947	7.325	5.3617	4.07692
Ski	12.5622	0.583849	0.153781	35.7279	31.0765	26.2231	28.9123	18.0889	31.7833	30.4392	41.4793	26.8	26.1915	31.9231
BC017158	12.5621	0.90513	0.0431268	10.1953	4.39617	2.35537	4.74123	8.44	11.1626	5.86243	6.56805	4.25	5.2766	2.03846
Pcdh8	12.556	1.48235	0.0649706	14.9279	1.13661	0.409091	4.29825	4.45333	6.99015	2.7037	14.6568	1.075	1.38298	2.80769
D16Ertd472e	12.5543	0.804447	0.0487426	11.1698	3.95902	3.79339	3.38158	13.7956	9.21675	5.87302	16.2781	2.48333	3.6383	2.65385
Tardbp	12.5491	0.374497	0.324508	76.4419	57.3934	56.2645	69.386	101.649	104.749	81.3704	84.0828	53.1667	64.617	57.1923
Polr2a	12.5403	0.50056	0.323414	77.8395	50.2077	50.062	120.939	58.3689	75.6453	69.0582	81.3609	45.05	100.043	90.1154
Dhx16	12.5389	0.73769	0.0936112	22.8628	10.9699	11.1074	12.5307	18.9156	19.6995	17.2381	25.9349	10.6083	10.1702	10.6154
Rbm28	12.5302	0.546581	0.129975	31.3442	19.3743	21.7397	24.136	31.7867	30.6552	27.746	30.9586	21.9833	25.1064	24.5769
Lrrfip1	12.5264	0.924587	0.0848899	19.8442	8.68579	7.2438	5.12719	28.4578	9.06404	4.78307	18.858	3.225	4.97872	6.38462
Ipo7	12.5253	0.658833	0.181659	42.8674	25.612	29.314	24.3026	47.5156	30.3842	28.2804	42.5385	19.2917	24.7021	19
Trim71	12.5206	0.696135	0.0707063	16.4488	11.3005	13.0331	4.75877	24.3067	1.29557	3.29101	27.716	2.08333	5.21277	3.19231
Hnrnpr	12.5202	0.32419	0.252384	58.7372	57.1038	61.6488	63.636	58.8844	85.1034	56.873	60.0118	45.8667	57.0426	50.4615
Rbbp8	12.5185	0.800913	0.0815644	19.2465	11.7377	8.19421	10.5175	16.4222	20.7931	6.95238	15.0296	5.14167	6.61702	4.69231
Cdc27	12.516	0.54805	0.273892	64.414	53.1066	49.3884	43.2456	60.2978	69.1133	41.4127	61.9053	31.4833	49.9149	31.8462
Nmd3	12.511	0.497408	0.207635	47.8814	33.3415	35.2975	34.4912	78.2222	37.4236	38.2434	44.568	28.05	29.8511	33.7308
Evc	12.5056	1.24536	0.0419267	10.2326	1.75683	0.756198	1.18421	5.42667	18.4631	2.22222	3.28402	0.266667	0.170213	0
Parva	12.4966	0.801596	0.122768	28.8535	13.8388	13.4256	6.83772	23.3867	53.5271	13.6825	17.9527	1.7	5.91489	6.57692
Hist1h4d	12.4817	0.986501	0.0205265	4.73023	0.532787	0.53719	0.530702	6.31556	8.66995	0.693122	2.92308	0.508333	0.595745	0.653846
Tanc1	12.4795	1.73041	0.0367628	8.58837	0.256831	0.632231	0.412281	4.42222	3.55665	0.296296	0.863905	1.25833	0.787234	1.19231
Arap1	12.4779	1.42655	0.0424227	10.4512	1.42077	1.92562	1.58772	4.87556	8.94089	1.62963	1.98225	1.7	2.40426	1.30769
Pkp4	12.4713	0.974153	0.0491082	11.9837	3.53005	4.65289	6.25439	8.20889	10.3202	2.24868	10.1361	4.64167	4.10638	8.84615
Hspa5	12.4645	0.362623	1.83926	431.6	511.765	436.446	422.382	407.311	446.034	368.042	510.527	198.433	232.362	238.038
Xrcc2	12.4616	1.24802	0.0563705	13.1512	2.63934	2.23554	2.16228	11.7644	11.0887	1.69312	7.24852	0.475	1.19149	3.61538
Alkbh1	12.4567	0.684278	0.107254	24.9233	10.9399	12.2603	15.7105	23.6044	25.3399	23.6349	27.5562	13.6917	12.4468	16.8846
Dgcr8	12.4509	0.879319	0.0986703	23.7116	12.0437	13.062	13.8289	16.9467	13.5665	10.9101	18.6923	8.70833	15.7872	14.5385
Gpn3	12.4495	0.549363	0.0641205	14.6674	7.03552	6.95455	10.0351	26.2133	16.798	11.5291	13.8521	7.15	9.29787	7.34615
Dbr1	12.4363	0.775894	0.0553025	13.1884	5.11749	5.97107	6.14912	18.1156	9.64532	7.0582	10.1716	4.7	4.68085	6.38462
Gpr37	12.4275	1.11441	0.100814	25.1558	0.128415	0	0.833333	1.12	82.2463	2	0.964497	2.65833	0.0212766	0.269231
Nhp2	12.4024	0.268428	0.142094	34.6605	12.877	10.7603	21.1272	103.24	46.5911	41.2804	32.2189	26.4917	17.1064	22.8462
Cdc25a	12.4004	0.658634	0.0767585	17.9349	7.93169	7.04959	11.4825	25.7511	16.6502	17.2011	14.9053	8.21667	8.80851	9
Fam212a	12.3996	0.464225	0.047491	11.407	2.05464	1.36777	2.39912	31.5333	21.8522	11.4921	10.2959	1.99167	1.12766	0.961538
Tkt	12.3944	0.345918	0.399835	98.0977	69.9262	89.5331	98.4868	108.787	147.532	105.884	72.8521	104.475	100.787	100.5
Kpna2	12.3899	1.06713	0.0404962	9.53256	3.04918	3.96694	3.15351	8.10667	9.33005	2.37037	5.57396	2.58333	3.12766	3
Pdia4	12.3815	0.436634	0.470188	111.856	98.7541	88.8347	90.1754	110.533	159.877	89.545	122.444	48.3583	44.4043	55.0385
Hdgf	12.3811	0.359804	0.203436	48.8372	25.4098	23.7397	34.1886	90.4311	79.9951	50.6772	49.2604	35.0417	35.9787	37.8077
Ptpn11	12.3779	0.667487	0.0937355	22.3233	14.4727	15.1281	17.6096	14.8311	22.1626	17.8519	16.6864	14.7083	12.0638	8.53846
Fam208b	12.3769	0.710219	0.175234	40.4558	29.0765	30.6157	25.3684	27.9867	24.5714	27.9894	39.497	20.9667	18.0851	18.4615
Pigl	12.3754	0.861184	0.0417292	9.94419	3.30874	5.30165	3.9693	9.85778	8.42365	3.34921	7.23669	5.09167	5.17021	7.92308
Herc4	12.3735	0.769256	0.135659	32.7767	17.3142	19.186	17.5088	27.3111	21.5813	17.2593	29.0769	13.7333	19.8511	22.7692
2410002F23Rik	12.3728	0.508088	0.11915	28.6791	21.0437	23.2314	26.5658	23.3289	25.5222	26.2222	23.8343	31.5833	32.2979	30.0769
Cacybp	12.3724	0.230361	0.296794	68.1256	33.9727	44.781	63.4737	197.409	87.2266	64.4339	59.5799	56.7167	64.5319	61.6538
Lrrc59	12.3716	0.426394	0.365681	85.7674	82.8743	72.7686	87.4649	89.1111	68.0443	88.3228	77.6036	75.8833	66.5957	65.7308
Nr2f6	12.3714	0.636422	0.0655591	15.2279	12.4481	3.96694	10.4386	16.2711	15.5517	7.22222	15.645	11.2	16.2128	10.4615
Tubgcp4	12.3709	0.760911	0.0846661	20.4279	11.5437	11.5083	15.9781	16.3422	13.2956	11.1111	16.5089	10.3917	16.3617	19.4615
Hmgcl	12.3709	0.6329	0.0567583	13.2791	4.58197	4.79339	5.4386	14.5689	32.0246	6.84656	9.56805	6.075	5.17021	8.96154
Map2k3	12.3683	0.756975	0.0817016	18.7837	8.38251	6.99174	11.0219	24.6	22.6305	12	12.2781	9.98333	6.44681	6.34615
Tom1l1	12.368	0.805916	0.0609936	14.1837	3.85246	1.82645	5.72807	14.1333	26.9655	9.51852	7.95858	9.7	4.04255	2.34615
Ing5	12.3679	0.900256	0.0770025	18.0023	9.05738	7.00826	7.66228	19.4311	11.4138	4.90476	17.6509	3.44167	4.19149	3.73077
Zcchc8	12.3663	0.600875	0.0979463	23.9256	14.8579	14.3884	16.5526	22.2044	30.67	15.8413	21.8935	11.225	12.9787	10.3077
Hnrnpa1	12.3616	0.408409	0.0380655	8.97209	7.0082	6.04132	8.52193	9.64444	9.24631	11.619	11.4142	6.125	6.82979	4.92308
Tnpo1	12.3605	0.594344	0.0967559	22.5791	16.3607	15.3058	15.7544	22.0267	23.8079	20.4392	22.7515	8.04167	13.3191	16.7692
Hnrnpc	12.3561	0.236234	0.549775	129.581	102.615	106.876	123.833	227.68	180.995	147.852	161.781	92.15	110.957	93.7692
L3mbtl2	12.353	0.894351	0.0858348	20.5372	11.0683	10.3058	12.2061	14.4578	12.1133	10.8148	13.7337	8.60833	8.87234	9.07692
Foxo1	12.3524	0.862226	0.0368917	9.04419	0.00546448	0.177686	0.320175	5.44889	36.266	1.56614	0.792899	0.158333	0.787234	0
Cdc14b	12.3498	0.872449	0.0636691	14.6116	5.63388	5.40496	3.13596	12.1822	7.50739	10.7672	24.2249	2.81667	4.59574	2.69231
Wdr4	12.3448	0.723879	0.0970048	24.0721	11.3934	11.7975	16.3026	23.8844	15.7833	17.9153	20.1243	15.9417	13.1489	14.0385
2900097C17Rik	12.3376	0.492616	0.0742906	17.2209	15.1803	18.4339	14.8509	10.0667	14.0148	12.455	15.2071	22.25	18.3404	23.6538
Srrm2	12.3372	0.282456	0.922308	216.377	226.199	233.012	330.241	151.911	252.429	267.302	225.763	221.758	284.553	274.154
Pms2	12.3365	1.0043	0.081732	19.486	9.05738	7.15702	9.99123	14.7956	9.49754	8.51323	11.1065	7.35	11.5106	7.69231
Cpne1	12.3287	0.52675	0.221083	51.9279	44.153	44.2107	46.4386	44.6222	40.7094	46.5026	57.3432	24.8667	38.9149	35.8462
Dlg1	12.3271	0.809235	0.0663824	15.6791	10.9344	9.2438	11.6579	7.97333	18.8621	4.65079	10.0888	5.69167	10.8085	10
Adss	12.314	0.529717	0.205531	48.3558	29.1339	38.095	33.6447	70.2622	41.9852	35.1746	37.4201	30.45	35.4894	41.1154
Cars	12.2943	0.71648	0.124294	29.1279	19.6967	23.0785	19.7325	23.7822	18.4138	9.84127	30.0296	16.3167	17.4043	23.5769
Dhodh	12.2887	0.714623	0.0627583	14.9279	7.13661	7.71901	8.20175	19.9289	10.5616	9.63492	11.3254	10.2167	8.38298	10.1923
Add3	12.2877	1.02598	0.0475953	11.3163	1.90164	1.84298	1.28947	10.64	24.7094	1.7037	3.08284	1.79167	2.06383	1.26923
Xrcc3	12.2783	1.31646	0.052169	12.7047	1.62568	2.68595	2.18421	9.98222	8.06897	1.87302	6.71006	0.8	1.80851	2.30769
Zbtb16	12.268	1.59565	0.0309404	7.11395	1.27049	0.243802	0.679825	2.13333	0.1133	1.19048	5.76331	1.56667	0.0212766	0.0769231
Tbc1d31	12.2669	1.09916	0.0410913	9.84186	3.01366	2.52893	3.83333	6.69333	9.40887	3	6.2071	2.53333	2.08511	2.11538
Sin3a	12.2625	0.734541	0.154941	37.0116	25.6475	25.8471	25.3465	30.9778	27.399	20.9312	28.5444	13.75	19.4255	18.3462
Rtel1	12.2617	0.941741	0.131957	31.986	17.5683	16.1405	17.6491	16.4533	18.8867	16.4656	21.7929	13.7833	13.2766	14.6154
Gfpt2	12.2617	1.35081	0.0486789	11.4791	1.4235	1.58264	1.5307	11.5733	4.30542	1.56085	6.18935	0.15	0.297872	1.73077
Elmo2	12.2498	0.647586	0.175302	42.3791	28.5847	27.4504	43.0746	19.1467	42.1724	31.0317	30.4734	38.6417	45.7234	46.7692
Pigq	12.2473	0.637124	0.171237	41.7279	23.9317	28.1488	32.2982	32.3289	40.6847	35.6455	27.3728	29.525	29.1064	36.5
Arid2	12.2279	0.538931	0.204184	48.2744	41.6967	38.8306	40.7193	29.2844	44.5567	40.0741	55.0888	25.2917	42.1277	30.6154
Ccne2	12.2161	1.12428	0.0450633	10.4791	0.762295	0.909091	1.17105	18.4711	7.2069	0.724868	3.80473	0.833333	1.08511	1.92308
2700094K13Rik	12.2156	0.257768	0.172813	41.8023	17.8852	11.9421	29.6667	106.573	107.754	33.8307	42.0651	13.5333	19.2553	17.8077
Taf6	12.2125	0.552711	0.162712	39.4116	27.7623	24.9298	35.0175	37.9644	43.1232	31.4392	33.9112	21.4083	24.7234	27.5385
Bcl2l12	12.2114	0.576809	0.0126965	3.10233	0.36612	0.326446	0.675439	5.97333	8.15764	1.42328	2.97633	0.325	0.212766	0.115385
Elp3	12.209	0.462315	0.265337	63.1	49.9563	59.0537	58.6579	60.5467	46.2414	57.0741	63.9763	52.85	62.3404	80.1538
Tjp1	12.2082	0.945218	0.0675984	15.7093	5.60929	5.6157	7.64912	13.2844	17.1034	6.4127	10.3373	3.04167	4.68085	3.84615
Usp54	12.2048	1.24644	0.0617433	14.8791	1.92623	2.42975	4.20614	7.86667	13.7143	4.31746	9.66864	3.14167	4.14894	3.26923
Pmpcb	12.1959	0.447696	0.166197	37.5256	26.4645	24.938	29.7544	47.3511	55.2118	35.9577	41.0533	24.8333	33.9149	28.7308
Sh3bp4	12.1854	1.24862	0.0601397	15.0116	2.4071	2.33471	2.7807	6.53778	18.5714	1.34392	8.81657	1.16667	2.04255	4.07692
Cks2	12.1761	0.550941	0.0145746	3.48605	0.39071	0.252066	0.780702	7.11111	10.8374	0.661376	3.39053	0.341667	0.382979	0.5
Eif3i	12.1742	0.301569	0.418227	98.6163	68.8743	54.2934	87.3904	193.564	143.714	109.503	95.2012	74.9583	73.5745	81.4231
Smc5	12.1678	0.611576	0.128245	29.7605	24.1913	19.6157	19.2368	28.4356	35.069	17.3598	25.1716	14.425	19.3617	19
Smarca4	12.1653	0.327079	0.633298	148.26	193.254	179.004	165.781	80.6933	92.8227	176.185	190.213	128.892	153.936	138.346
Cpsf2	12.1639	0.518169	0.221611	51.2628	43.0437	40.4711	41.386	52.7156	44.9261	41.873	50.2722	33.375	34.9362	37.8846
Ddx52	12.152	0.52276	0.125776	29.8116	19.6257	17.1405	18.7588	42.3778	36.1626	20.1111	32.3964	7.90833	15.9787	16.7692
Cebpz	12.1498	0.62444	0.140998	33.2163	17.7213	19.6983	21.4825	41.7778	31.4286	26.1905	28.6982	18.3	25.0213	14.2308
Mccc2	12.1258	0.840347	0.0727869	17.1093	8.06284	9.66116	6.06579	14.5378	16.6798	10.7672	13.3669	6.98333	6.04255	5.53846
Gabpb1	12.1218	0.604845	0.111328	26.1907	15.6366	20.4545	16.5219	32.6133	22.6256	15.1534	26.4379	13.0167	17.4043	20.8462
Palb2	12.1154	1.35675	0.0386594	9.5	1.70492	1.53306	1.00877	6.80444	6.80788	1.5873	4.01183	0.875	2.42553	2.07692
Hadh	12.1096	0.461225	0.124548	29.3279	15.1475	10.719	15.0833	44.9156	65.6256	23.0476	26.071	16.1	10.7234	14.0385
9530068E07Rik	12.1084	0.377354	0.333438	78.1628	52.1612	59.3306	70.75	91.1378	133.685	75.0741	80.0355	56.125	58.9362	74.3462
Fam86	12.1076	0.918661	0.0174048	4.17209	0.513661	0.301653	0.811404	5.95111	8.23645	0.857143	2.28994	0.65	0.361702	0.923077
Lrp5	12.1066	1.33541	0.0185881	4.5093	0.0437158	0.0289256	0.232456	2.32444	5.04433	1.05291	4.3787	0.0583333	0.0851064	0
Mat2a	12.1056	0.364578	0.417831	99.0279	69.8907	93.0165	77.8991	173.911	98.3645	81.2328	92.8639	79.9917	96.2553	75
Dpy19l1	12.1023	0.624245	0.114672	26.2047	10.082	13.5826	21.4298	30.7378	30.798	25.0423	18.2426	19.725	24.9787	13
Aldh7a1	12.1008	0.567276	0.124253	30.0651	19.5956	17.3099	19.0307	31.0311	47.4138	20.1481	24.1775	11.9167	15.5532	13.8462
Ddx46	12.0988	0.454092	0.247592	58.3698	52.082	46.624	57.8246	50.5422	68.0049	54.2804	53.6686	39.4083	52.3191	45.7692
Ccar1	12.0969	0.376043	0.403559	92.7349	90.3934	83.2645	89.6754	95.5644	101.015	94.7725	108.858	62.2167	88.9362	85.7692
Srrm1	12.0938	0.31247	0.18702	44.193	35.5792	31.2355	45.4956	59.8578	76.468	49.9683	41.497	31.075	35.8936	33.6154
Ep300	12.0896	0.803839	0.0878578	19.8605	13.2486	14.6942	19.0746	5.99111	12.1133	10.6931	20.7396	8.78333	19.0426	10.4231
Ccdc102a	12.0871	1.32162	0.0219649	5.27442	0.0956284	0.0413223	0.192982	3.50222	9.60099	0.724868	0.899408	1.29167	0.765957	0.0384615
Fbxo7	12.0824	0.45332	0.0457071	11.2163	2.69126	2.80579	3.95614	7.36	58.3103	4.63492	2.09467	3.68333	2.34043	4
M6pr	12.0628	0.54155	0.114978	27.5698	18.265	19.9628	17.4298	32.5556	35.8473	17.8095	21.8757	12.8583	15.8085	21.0385
Slc4a2	12.0579	0.966907	0.0616385	15.1047	6.02186	3.91322	9	6.95111	18.3005	6.59788	10.8994	5.58333	6.89362	5.65385
Clhc1	12.0531	0.959495	0.0158717	3.85116	0.0874317	0.115702	0.0263158	8.40889	5.78325	0.132275	1.97041	0.0416667	0	0.0384615
Stxbp4	12.0501	0.648027	0.10449	24.4	17.3169	13.7645	16.3772	21.0978	20.936	20.4974	26.5621	9.88333	13.3404	13.2308
Mbd4	12.0467	0.870408	0.0410768	9.76279	3.23497	2.57851	3.65351	13.2356	8.49261	3.52381	7.50888	1.575	1.7234	1.23077
Sap130	12.0464	0.737868	0.0812983	18.493	11.5246	12.3512	14.6009	12.8756	15.1773	14.0952	15.6272	12.1	11.7447	14.3077
Aen	12.0444	0.661327	0.0641252	15.1047	8.46448	11.624	11.2325	14.2533	10.1675	16.0741	10.1834	11.85	11.5106	7.84615
Syce2	12.0436	0.260889	0.0208693	4.92791	0.614754	0.334711	0.745614	16.2889	18.2463	1.80952	4.72189	0.45	0.489362	0.115385
Ranbp2	12.0367	0.629477	0.187532	43.1907	41.1721	45.4835	28.9254	25.1022	31.2118	22.2222	36.6331	21.65	27.1064	31.8846
Ranbp1	12.0307	0.240187	0.485356	114.684	75.0847	68.0909	96.4123	286.907	159.108	108.894	136.953	79.675	93.383	79.5385
Hnrnph1	12.0266	0.261249	1.24183	287.079	311.18	278.682	306.132	325.636	312.867	350.397	377.124	220.833	268.426	233
Tmem132e	12.0259	0.767646	0.119533	30.007	21.9699	33.8388	34.1316	5.41333	9.24138	9.84127	5.66864	32.5583	30.5532	34.1538
Kdelr2	12.0258	0.284429	0.23148	54.3814	29.7842	31.5868	42.6974	94.1733	142.793	50.5873	46.5385	39.95	37.8723	47
Ints9	12.0211	0.669393	0.103225	24.893	15.2022	12.9711	20.0307	23.3511	19.0739	15.6402	27.3136	12.9333	19.4255	11.3462
Rac1	12.0159	0.271857	0.484124	116.379	103.669	112.818	120.645	167.142	179.315	100.751	87.8402	94.8833	103.957	132.885
Zdbf2	12.0115	0.83533	0.0631544	14.3837	4.63388	4.9876	3.75877	13.24	17.0542	5.56614	19.1893	6.59167	8.65957	11.1538
Tnfaip8	12.0001	0.894771	0.0270876	6.36977	0.666667	0.409091	0.578947	9.96	13.1724	2.01587	3.36095	0.591667	0	0.0384615
Mpp6	11.9916	0.492027	0.0506404	11.8163	4.60383	3.67769	5.61404	31.4844	15.8276	3.85714	10.0296	3.975	5.02128	3.73077
Klhdc4	11.9884	0.63227	0.0854381	20.1023	12.9399	12.2025	16.057	20.72	14.4631	16.0159	17.6095	14.2417	16.4468	16.1154
Rexo4	11.9802	0.635523	0.0907111	21.6186	14.0847	12.9421	14.2675	21.9956	18.1872	13.7725	18.4024	14.775	15.766	16.5385
Gas2l3	11.9792	1.33659	0.0533471	13.0884	0.606557	0.438017	0.561404	6.87111	22.0049	0.216931	3.95266	0.958333	0.0425532	0.923077
Ttc9c	11.9791	0.531013	0.128769	30.5698	20.5656	20.2025	19.4298	34.7822	32.1872	24.1217	33.7811	18.5	21.5319	18.7308
Magt1	11.9776	0.466763	0.173706	40.0349	21.4098	17.1942	27.2412	46.1733	101.542	36.6138	37.4911	11.5583	16.6809	10.4615
Eif1a	11.9742	0.394998	0.271725	64.0698	41.7541	58.4298	49.3509	120.711	48.9655	51.9418	41.8817	65.45	62.9574	81.7692
Snx33	11.9466	1.55562	0.0371546	8.62326	0.237705	0.0661157	0.232456	4.46667	6.4532	0.555556	5.4497	0.05	0.170213	0
Xpo7	11.9443	0.726731	0.158643	37.1721	25.1339	27.2975	29.0702	22.6178	21.1921	24.9471	35.6568	20.275	29.7447	24.5769
Gm5088	11.9433	1.0975	0.00602391	1.37442	0.437158	0.421488	0.635965	0.893333	0.699507	0.587302	1.14793	0.45	0.851064	0.538462
Spidr	11.9416	1.03848	0.0782865	18.0163	7.32787	6.43388	7.12281	12.88	16.3892	5.26455	13.1657	4.23333	5.76596	8.07692
Tmx3	11.9393	0.580639	0.111174	25.4605	15.1694	16.2438	15	30.0533	42.3054	14.746	18.0533	10.7917	13.9574	18.3846
Zbtb44	11.9374	0.882189	0.0463944	10.8163	4.24044	3.26446	6.52632	7.8	14.3498	5.4127	7.82249	3.54167	5.95745	6.03846
Fam199x	11.9325	0.906624	0.0841346	19.5814	11.8579	11.2686	9.41228	12.7467	10.6798	7.8836	14.3787	10.2	8.93617	8.30769
Ubfd1	11.927	0.373862	0.377466	87.7558	62.4699	76.062	101.386	109.707	91.5025	82.0847	93.9112	85.1	120.426	132.846
Mfsd10	11.9247	0.662934	0.0652134	15.3279	7.86066	7.80165	9.75439	15.4756	19.8522	13.873	12.4615	8.025	6.93617	6.30769
2700099C18Rik	11.9189	0.522452	0.0159247	3.70233	0.527322	0.702479	0.719298	6.31556	14.7635	1	3.76331	0.466667	0.382979	0.0769231
Kansl3	11.9145	0.699028	0.122229	28.6512	22.5164	22.0992	24.3553	11.6	21.6601	18.5608	23.1124	20.5167	24.1489	23.3462
Ebna1bp2	11.907	0.3632	0.117381	27.986	15.7404	13.5992	18.2061	57.7911	38.0099	31.672	29.2899	19.95	15.2766	16.1538
Pbdc1	11.8997	0.337006	0.109778	24.8	11.9235	10.7314	17.3026	65.8889	37.0099	23.582	25.568	16.9083	14.9787	19.9615
Supv3l1	11.8932	0.769467	0.0882641	20.9419	10.694	10.0744	10.5921	20.0178	13.734	13.7937	16.9231	11.825	12.9787	14.1154
Tsen54	11.8903	0.812296	0.0505659	12.5233	5.09836	5.67769	6.86842	12.08	10.0443	7.07407	8.5503	4.39167	6.06383	5.15385
Ackr3	11.8785	0.600547	0.0342345	8.16977	0.412568	0.169421	0.0614035	8.94667	42.7488	0.888889	1.02959	0.516667	0	0
Sh3tc2	11.8717	1.46875	0.0376408	9.25814	0.34153	0.334711	0.513158	4.42222	13.5222	0.010582	2.6568	0.183333	0.12766	0
Hiatl1	11.8713	0.781465	0.112052	26.4372	13.4617	13.4587	10.4518	20.5422	37.5911	12.8783	14.8757	11.275	13.766	14.7692
Neil3	11.8672	1.00446	0.0267612	6.35814	0.363388	0.355372	0.324561	6.72889	15.1921	0.275132	4.86982	0.108333	0	0.115385
Med16	11.8621	0.672671	0.093207	23.3349	13.8552	12.6529	16.8728	14.9333	24.9606	16.5503	20.071	13.1	14.6596	13.4231
Timm44	11.8603	0.526205	0.100578	24.2628	15.1639	13.4256	19.7851	28.0533	27.4975	22.0688	21.716	17.3417	18.6596	13.4615
Champ1	11.8548	0.753818	0.134634	32.9023	17.2432	23.3264	18.1447	23.9822	24.399	17.127	28.1716	17.475	20.0638	19.0769
Tdp1	11.8545	0.637979	0.10219	24.7651	13.8142	11.0992	13.9342	29.3511	36.7537	15.4974	18.2249	9.20833	12.6596	9.34615
Exosc5	11.8334	0.490467	0.0343596	8.25814	2.62842	2.27686	5.50877	17.7689	11.8719	8.21164	7.18935	3.74167	3.93617	2.80769
Knop1	11.8328	0.488196	0.280717	67.9047	46.0301	51.1281	72.9298	71.1778	50.2956	55.3439	68.1302	64.5	60.4681	67.8077
L2hgdh	11.8264	1.23949	0.0410118	9.63488	1.65574	1.80579	3.26754	7.86667	6.47291	2.42857	5.38462	2.075	2.17021	1.96154
Tbc1d1	11.8239	0.883034	0.105019	24.7419	13.3333	14.4421	13.6623	21.0578	12.3498	16.4127	18.4497	4.66667	4.51064	13.1923
Gtpbp4	11.8236	0.390363	0.283751	65.3884	50.0847	47.3223	50.6667	106.076	59.2069	68.2011	81.2426	42.5917	44.4468	39.2308
Ube2t	11.8234	0.633418	0.0259476	6.15349	1.89617	1.3843	2.19298	11.5244	11.4384	2.92063	5.94675	0.441667	0.744681	3.15385
Sec24b	11.821	0.663582	0.185162	45.0605	31.4891	38.3636	31.0614	29.3644	32.0394	29.6243	34.8047	28.4833	40.8936	33.7692
Dgcr2	11.8144	0.3977	0.295789	70.0837	55.8989	61.6653	76.1711	61.4711	106.611	67.9312	57.5858	65.0167	88.4255	89.2308
Hsf1	11.8139	0.544347	0.0915582	22.4581	11.0191	12.0785	23.6491	24.8667	26.6552	19.7143	15.9231	18.1167	18.4043	21
Ehd4	11.8133	0.989312	0.0250301	5.63023	2.01913	1.13223	0.535088	7.68	6.8867	1.5873	3	1.35	0.489362	1.15385
Obsl1	11.8115	0.833177	0.0734027	18.3047	6.54372	7.08678	14.2105	9.76444	16.5271	9.08995	14.1716	16.7833	9.59574	13.2308
Vgll4	11.8094	0.662198	0.0372442	8.79302	4.14754	3.24793	5.15789	6.52	11.9261	8.35979	10.2899	3.925	4.06383	4.15385
Dhx29	11.8085	0.745844	0.127033	30.1419	21.2377	20.595	16.6886	21.9644	15.5025	20.4709	27.5799	17.8	17.5319	20.6923
Pif1	11.7966	1.51428	0.0554886	14.4302	0.29235	0.107438	0.447368	6.73333	13.5764	0.677249	10.2604	0.1	0	0
Usp5	11.7926	0.406811	0.319547	77.493	74.0301	75.3636	85.1228	55.3556	65.7685	66.1323	80.1006	76.3167	92.7872	85.6538
Rbm19	11.7706	1.01266	0.0494736	11.9023	4.43989	4.53719	6.00877	7.84889	6.4532	5.75132	8.0355	5.675	4.19149	8.88462
Hmgn2	11.7693	0.154962	0.0222872	5.32791	2.01913	1.67769	2.53947	8.31556	25.3005	5.37037	6.60947	2.025	1.95745	1.96154
Ddias	11.7673	1.1832	0.0607299	14.8605	4.83607	4.28926	4.50877	11.56	11.8079	2.38095	7.46746	1.71667	2.23404	2.5
Nin	11.7652	0.556487	0.105644	24.1256	7.80874	7.44215	9.80702	15.0578	21.7586	25.7778	70.9349	14.125	8.21277	7.65385
Gen1	11.7595	1.4604	0.0315382	7.08837	0.398907	0.442149	0.885965	6.11111	6.02956	0.275132	3.40237	0.216667	0	0.192308
Heatr5a	11.7563	1.0528	0.0542272	12.1698	3.17213	4.31818	4.80702	8.00444	12.4729	3.73016	10.0947	5.55	4.21277	3.61538
Pecr	11.7525	0.572092	0.0332485	7.86279	3.40437	2.54545	3.81579	15.3956	8.89655	5.7619	7.28402	2.55	3.12766	2.96154
Qser1	11.7515	0.609731	0.179195	41.0256	29.7541	31.405	39.8465	36.88	41.3005	29.455	26.432	30.6583	32.9787	40.1538
Trmt2a	11.7454	0.583967	0.138514	33.5326	27.0902	24.1694	20.5702	29.2489	30.4532	28.1323	28.426	18.5	22.4043	21.7692
Eri2	11.7379	1.02634	0.0723698	16.8372	6.84153	7.07851	6.58772	13.0667	16.0936	4.99471	7.85799	3.69167	6.82979	4.03846
Npat	11.7358	0.838628	0.0910431	21.7837	10.9727	10.4256	13.1009	13.8178	25.7635	10.709	10.7811	10.5083	10.4255	6.80769
Boc	11.7337	1.56487	0.0729277	17.1698	2.57104	1.57438	0.75	5.28444	14.5567	2.72487	6.90533	0.0416667	0	0
Hbb-y	11.7296	-0.665768	0.0246548	6.04419	0.453552	0.00413223	0.491228	14.1778	58.2167	22.672	8.43787	0	0.276596	0.576923
Rbm12	11.7293	0.66124	0.193675	46.9535	27.4945	29.7851	33.0746	36.0533	34.8571	31.4339	58.2012	19.9	35.2553	20.3077
Slc12a4	11.7286	1.42433	0.0411671	10.2628	1.64481	0.475207	0.622807	4.53778	12.5468	1.40741	2.71598	0.266667	0.106383	0.0384615
Ints2	11.7279	0.656551	0.158886	36.886	26.5109	25.1198	20.5395	28.0044	27.4729	20.2487	49.574	12.6417	26.0213	15.6538
Nfyc	11.7273	0.506472	0.0380121	9.05116	4.96995	4.38017	5.83333	12.8889	13.5074	7.3545	9.82249	3.325	4.3617	4.38462
Bub3	11.7181	0.499892	0.338483	79.9349	45.0301	38.3306	53.1886	121.08	122.094	65.8413	83.7751	40.7583	43.0213	35.0385
Fmnl3	11.7142	1.37836	0.0376011	9.36279	1.5	2.08678	3.13158	3.63556	6.69951	1.92593	2.6568	1.60833	1.53191	0.884615
Pus7l	11.6869	0.967473	0.0595332	14.6256	5.5765	5.92975	5.68421	10.6711	12.197	6.56085	7.32544	5.35	5.61702	4.92308
Trmt1	11.686	0.592018	0.0990406	24.0721	11.8142	11.4669	21.7149	25.7956	23.2562	19.6455	17.4438	23.575	25.7021	17.5385
Depdc1a	11.6829	1.04641	0.010402	2.40698	0.00546448	0.0206612	0.00438596	2.79556	5.87685	0.047619	1.57396	0	0	0
Phip	11.6799	0.404401	0.373622	86.3953	92.5929	85.4504	82.8596	55.7467	109.97	80.1111	96.8047	51.6167	74.1915	61.2692
Ythdf2	11.6791	0.320189	0.29701	70.3837	73.6612	70.9215	64.8553	75.1022	70.0542	78.3862	77.4142	51.875	71.9787	62.3462
Pggt1b	11.6787	0.878791	0.0676136	16.0465	7.39071	9.23554	5.32456	12.12	13.9655	8.8836	13.0651	2.65	4.93617	5.15385
Tysnd1	11.6758	0.633908	0.0544423	13.3814	8.82514	5.80579	11.2193	9.76889	15.2365	12.381	10.2189	8.6	7.10638	8.76923
Lbh	11.6694	0.580584	0.12743	29.9419	22.4945	23.5744	36.5	11.6756	28.2365	29.6772	10.7278	35.4667	47.9787	62.7308
Zc3h4	11.6544	0.615032	0.0957617	22.7977	14.1803	16.062	20.8465	12.6889	21.4039	21.7778	23.8107	13.8583	15.9787	17.1538
Nacc1	11.6382	0.628823	0.0328799	7.98605	4.13934	4.59091	5.84211	6.6	8.69458	6.67725	8.11243	4.275	6.2766	6.92308
Ano1	11.6172	2.05764	0.0443159	11.2372	0.0382514	0	0.171053	1.21333	5.83744	0	0.313609	0	0	0
Safb2	11.6144	0.581183	0.0637134	15.6558	10.8415	9.33884	13.2193	9.30667	16.9951	15.4868	14.8166	11.0167	10.4468	11.2692
Gtf2h1	11.5975	0.57769	0.127685	29.8721	16.6339	18.8595	16.0219	32.1689	56.936	19.7937	22.7692	14.5	10.0851	16.8846
Erlin1	11.5941	1.05304	0.0722198	17.0721	4.85792	3.97107	4.74123	15.1244	20.0394	5.04233	6.57396	5.48333	7.65957	5.61538
Stk11	11.5879	0.680265	0.0540635	13.0558	7.01639	5.45041	9.15789	8.05778	19.2266	12.9312	10.3018	6.98333	6.89362	5.42308
Akt2	11.5864	0.593924	0.0562516	13.8279	10.4945	8.41736	12.0746	9.93333	15.5714	8.46032	13.4911	7.31667	7.34043	4.42308
Nupl1	11.5795	0.644802	0.116371	27.786	18.3224	20.4008	21.3509	28.6267	15.4581	17.6032	24.2249	17.2333	17.9787	16.0769
Agpat6	11.5695	0.454807	0.244044	58.9442	55.1448	56.3512	60.9254	46.9733	46.8424	57.9894	49.6213	45.175	48	51.8846
Axin2	11.5651	1.23161	0.0163782	3.82791	0.546448	0.768595	0.916667	3.10222	2.78818	0.544974	2.65089	1.33333	1.97872	0.884615
Cnot2	11.5646	0.432342	0.258393	61.1279	56.582	55.0579	57.5395	63.4711	62.7241	53.4392	58.3491	30.7417	43.3617	31.5
Oxa1l	11.5598	0.493902	0.128994	30.0535	19.4945	20.1446	26.6711	31.1378	57.4729	23.9365	18.4675	24.6417	25.4681	27.8846
Lats2	11.554	0.993082	0.0746115	17.1674	7.79781	10.2975	8.67544	8.68889	15.9507	5.30159	7.62722	7.10833	10.6383	7.65385
Get4	11.553	0.402044	0.109655	25.9814	18.3251	16.1281	22.0482	35.4133	27.4778	24.3968	36.6095	19.8083	20.9574	24.3846
Ak2	11.5515	0.40088	0.125547	29.6372	21.4863	18.2603	28.9386	42.8133	37.0739	27.9418	30.8876	24.1583	20.8298	25.3462
Arid1a	11.549	0.370352	0.309761	74.5837	79.2923	71.2562	80.0702	46.3644	74.5567	75.2804	81.7456	64.55	77.617	79.5385
Fgd1	11.5489	1.15722	0.0285357	7.00233	1.65301	1.30992	1.92105	6.74222	3.65517	1.51852	4.86391	2.28333	1.02128	1.30769
Crtap	11.5427	0.647987	0.0434613	10.0628	2.01639	2.02066	4.16667	13.6489	31.3645	4.56085	4.18343	4.60833	3.95745	2.5
Rsl24d1	11.5346	0.366281	0.0572654	13.3442	8.30601	9.52479	10.3991	25.5067	16.867	14.4603	12.2189	8.44167	8.51064	8.23077
Exosc6	11.532	0.440229	0.0485614	11.8465	4.07923	3.19835	8.16228	29.96	14.7833	9.78836	7.26036	8.64167	7.48936	7.30769
Rhot2	11.5319	0.836645	0.0608347	13.9023	6.22951	8.74793	8.01754	8.68889	12.8916	8.5873	10.7101	10.0917	8.68085	15.0769
Tsen34	11.5291	0.340489	0.0956264	23.2837	15.5219	14.4587	23.1754	36.8267	38.8276	18.0952	18.8521	21.9667	20.1064	21.9231
Cdc16	11.5233	0.338054	0.47025	111.988	111.877	113.413	114.11	121.373	127.138	103.106	106.574	85.075	110.787	97.8077
Prom1	11.5206	0.850544	0.0962032	22.4233	4.34426	1.61157	1.57456	15.2222	14.1724	21.3069	54.6095	0.441667	0.255319	1.61538
Rrp8	11.5181	0.690146	0.116873	27.0047	16.2459	14.9587	17.7237	35.9244	19.6946	16.2434	21.645	13.7917	12.8936	14.1154
Mogs	11.5181	0.817131	0.0671222	15.7326	7.03825	6.95868	10.3904	14.8044	14.2414	10.9841	10.1834	7.71667	8.23404	10.0385
Rhobtb3	11.514	0.513176	0.1404	32.3837	21.0683	20.2438	17.0351	37.6356	23.2808	20.0106	66.4142	11.7917	17	10.3077
Zfp687	11.5137	0.568244	0.100835	24.4558	15.4481	14.0909	28.7237	14.9867	24.4532	17.2804	31.0296	14.6833	23.1489	21.6538
Pwp1	11.5117	0.235931	0.279723	65.7698	36.2514	239.963	31.2939	84.2756	40.2315	34.5238	48.9704	31.5833	42.8298	147.154
Taf6l	11.5082	0.845694	0.0314355	7.61163	3.72131	3.29339	3.41667	5.61778	6.4335	5.3545	7.54438	2.9	3.53191	3.80769
Golm1	11.4999	0.516748	0.334195	78.7209	92.2432	91.4256	63.7588	62.9911	37.3399	36.1534	82.6627	27.5083	71.4043	61.4231
Tsen2	11.4996	0.706244	0.0513528	12.2698	5.26503	6.05785	8.35965	15.8089	10.6601	7.51323	8.10651	8.825	6.17021	6.19231
Rbpms	11.4987	0.438588	0.034571	8.01628	2.02732	3.52066	1.69298	30.2933	11.2315	1.18519	5.02367	1.81667	2.46809	1.5
Eri1	11.4967	0.621821	0.13273	29.6	19.4617	18.8223	19.9737	40.8178	36.1921	15.6984	21.8462	13.3583	14.8723	8.88462
Gli1	11.4944	1.74406	0.0212641	5.67907	0.0245902	0.0165289	0.0482456	3.32889	3.62069	0.190476	0.195266	0.0416667	0.0212766	0
Atr	11.4917	0.996391	0.0752072	18.2488	7.09563	8.17769	7.84211	10.4489	15.8522	7.56614	9.84024	7.18333	7.3617	6.19231
Ctu2	11.4879	0.577478	0.0707615	16.8512	9.20492	10.376	13.9035	20.1867	14.8719	14.6243	14.0651	14.1917	12.2128	16.6538
Snw1	11.483	0.417207	0.174767	41.3395	33.1612	32.4463	37.6316	51.2489	42.9113	44.0423	45.8994	27.7	26.1915	25.3846
Coa5	11.4819	0.566948	0.27131	62.9558	52.5191	59.0413	47.6842	63.5111	36.5517	38.7037	60.6331	41.2	43.5106	45.2692
Rnf2	11.4812	0.470454	0.237427	55.9233	50.5738	45.9669	34.5044	66.2578	66.3695	39.4603	47.2899	28.35	41.9787	30.4231
Tcf19	11.478	0.944525	0.0346783	7.96279	0.519126	0.954545	1.36404	9.19111	19.0739	1.68783	3.71006	0.708333	1.04255	0.653846
Acp6	11.4775	0.925942	0.0264277	6.36512	0.997268	0.495868	1.39912	7.16889	10.4089	2.46561	4.63314	2.16667	0.659574	0.769231
Nr2f2	11.477	0.361773	0.14189	33.4767	20.6776	6.55785	19.7719	31.3378	113.956	39.619	29.5385	4.275	6.95745	1.34615
Mphosph9	11.46	0.735047	0.0999813	23.3698	17.6421	13.2975	15.8333	11.0711	18.3941	16.418	27.1006	10.4083	9.3617	9.42308
Rad50	11.4589	0.676739	0.0579458	13.5837	7.03552	5.95455	7.92544	17.1333	19.798	7.24868	9.53254	5.80833	7.34043	4.92308
Gnb2l1	11.454	0.238632	1.37809	324.256	216.984	161.537	288.421	672.573	561.7	440.481	330.917	216.15	228.511	226.462
Hmbs	11.4533	0.50351	0.0864548	20.3209	14.6995	12.4463	15.4386	32.1689	24.3941	13.1376	16.4615	11.1583	8.76596	10.3077
Supt20	11.429	0.664483	0.0826564	19.9233	14.9016	14.4008	13.7105	14.0933	19.798	10.4286	18.9527	7.25	11.1064	8.46154
Cnpy4	11.4267	0.573396	0.0789601	18.6837	10.4672	8.6405	10.2807	21.6889	33.1478	10.8889	18.6095	6.05	8.68085	9.65385
Cct7	11.4261	0.241792	1.15457	269.742	284.831	296.702	298.952	359.444	223.547	306.899	344	282.133	304.021	293.423
Nacc2	11.4231	1.44672	0.0281196	6.88605	0.691257	0.805785	0.789474	4.76889	5.44335	0.380952	1.91124	1.35833	0.361702	0.384615
Ankrd26	11.4178	0.60116	0.0652603	15.293	9.48087	10.4215	9.57018	13.8267	19.8621	11.4021	16.1775	7.33333	7.85106	10.5769
Pofut2	11.4067	0.552581	0.0845686	20.1605	12.3224	8.7562	15.8377	17.5644	36.4138	17.2593	16.5266	12.2917	17.0426	13.8462
Arl14ep	11.4044	0.52534	0.0843955	19.5767	8.49727	8.29339	11.2632	24.6667	43.0296	15.3069	20.1243	6.93333	8.14894	10.4615
Col23a1	11.3757	1.09709	0.03303	7.48837	0.0956284	0.053719	0.52193	3.27111	24.1724	0.253968	1.06509	0.141667	0.0425532	0.653846
Kif18a	11.3706	1.10656	0.0531171	12.6279	1.27322	1.13223	0.951754	11.9111	22.5468	0.52381	7.94083	0.15	0.851064	0.615385
Tor1aip1	11.3695	0.650485	0.0376183	8.75581	4.85519	3.22727	5.05263	10.6533	13.3744	6.71429	7.61538	3.35833	4.04255	3.5
Zc3hc1	11.3638	0.554292	0.117196	27.0837	18.9235	18.7479	19.3553	34.5244	26.4335	18.3757	28.0769	17.2417	20.2553	20.7308
Nespas	11.3472	1.1469	0.0118204	2.68372	0.92623	0.706612	0.995614	1.13333	1.91133	1.25926	2.90533	0.408333	0.765957	0.538462
Ankrd10	11.3446	0.444846	0.227544	53.3465	51.6557	48.3926	58.7149	35.6933	38.4286	62.2381	53.5385	41.7333	52.1489	43.3462
Ddx54	11.3363	0.486788	0.146907	35.6628	31.5273	33.8471	32.3114	26.1244	26.9704	33.0847	36.5562	27.2917	29.8936	31.1923
Daxx	11.3228	0.627308	0.074616	17.793	11.0574	9.43802	14.8421	17.6978	17.7143	14.6667	15.2959	10.2167	9.25532	12.5385
Trf	11.3225	1.65817	0.0629341	16.4326	1.82514	1.35537	1.16667	7.26222	6.98522	1.15873	2.60355	3.2	0.829787	5
Mga	11.3198	0.563688	0.201932	47.6372	46.3033	44.5992	34.9298	25.1289	34.2365	33.7037	52.9053	26.0667	34.2553	28.5
Rdx	11.3127	0.38265	0.387754	89.2651	92.8852	79.1653	86.7807	105.862	133.931	58.3651	79.2722	45.025	55.4681	42.3462
Acsl5	11.3107	0.798073	0.083389	19.6163	7.16393	7.96281	12.3333	16.3867	18.9901	15.4339	12.1657	19.5667	9.40426	10.7308
Tor1b	11.3059	0.730854	0.0622114	14.7744	7.09016	5.57851	7.61404	12.8756	23.0148	11.3492	9.78107	6.13333	7.3617	3.96154
Fam101a	11.3048	1.40485	0.0482893	10.7395	1.98634	0.524793	0.372807	8.11556	2.34975	2.26984	9.52071	0.625	0.659574	0
Ifi30	11.2996	0.712681	0.0191984	4.59767	1.40984	1.09504	2.28509	5.68	10.0591	2.34392	2.57988	1.11667	1.57447	1.03846
Rnf4	11.2978	0.40518	0.353761	82.1465	76.9754	85.905	70.9781	77.2578	75.8867	74.127	94.8166	63.6333	66.3617	63.3077
Cep250	11.2961	0.69485	0.0872923	21.3953	20.3798	11.3388	13.8509	5.09778	17.3547	17.7249	20.645	11.85	12.2979	14.4615
Dido1	11.2955	0.595981	0.141966	32.4349	29.2104	26.7727	23.364	18.4222	29.7783	26.8519	30.2604	24.8417	22.1702	26.5769
Sf3b2	11.2833	0.27466	0.38657	90.8674	80.1557	74.4711	105.93	108.929	138.99	111.788	93.4083	83.725	95.8723	90.8462
Shq1	11.2773	0.85733	0.0287888	6.61163	1.33607	1.52066	0.72807	11.7156	7.21182	3.33862	5.88166	0.958333	1.48936	2.96154
Col11a1	11.2767	1.00823	0.0350834	8.52558	4.21858	1.05785	2.42544	4.29333	15.4729	2.44444	3.09467	0.475	1.02128	1.76923
Prpf6	11.2727	0.539964	0.189441	45.0907	41.9727	37.1405	33.1009	33.9644	34.9754	40.1005	42.0651	27.3667	29.0426	27.3077
Cyp39a1	11.2616	0.952486	0.0490762	12.0116	2.94536	0.975207	2.16228	8.03556	25.3153	3.56614	9.11243	0.508333	0.255319	0.653846
Adcy6	11.2573	0.856908	0.0444472	10.5116	3.70492	5.30992	9.27193	6.34222	13.2118	7.98942	2.52663	8.9	6.06383	4.73077
Kitl	11.2557	1.00706	0.040012	8.92791	0.467213	0.971074	0.0657895	22.7067	7.26601	0.169312	1.01775	0.925	0	9.30769
Rangap1	11.2546	0.391529	0.343146	82.9791	86.0874	76.6612	90.0132	61.9511	78.6798	70.2963	86.6095	84.075	94.9787	95.0385
Nom1	11.2475	0.795053	0.0737343	17.2535	10.0027	8.68182	8.78947	15.7511	13.8227	11.7937	13.0296	7.975	12.5745	10.6154
Dhx40	11.2456	0.614687	0.124856	28.7419	15.8825	17.6612	15.6886	33.5289	34.9064	18.5238	29.1479	14.7083	13.9787	16.7308
Zcchc11	11.2453	0.599251	0.117121	28.5884	18.8962	17.6694	21.0526	23.8356	33.8325	23.6032	19.8284	14.675	13.9787	14.6538
Rbbp4	11.2447	0.25188	0.569852	133.793	108.989	95.2438	120.557	239.658	200.828	139.164	175.888	88.0417	94.8936	109.769
Gtpbp1	11.2412	0.770472	0.10036	25.1721	12.918	11.9091	20.0175	16.0756	19.064	18.6349	21.3254	9.2	16.5957	13.2692
Mum1l1	11.2399	0.970748	0.0438126	10.5698	1.78962	1.34298	1.66228	10.24	16.7094	4.3545	8.81065	0.75	0.723404	0.653846
Xist	11.2317	0.993761	0.545808	120.458	29.4426	28.3967	194.904	44.6533	66.4433	20.6138	105.178	0.00833333	145.702	145.962
Terf1	11.2266	0.561302	0.0599907	13.7395	7.68306	5.26446	7.71053	22.3511	25.2562	8.83069	12.7633	2.45833	3.06383	5
Wdr33	11.2208	0.421511	0.193761	45.9953	42.8716	40.0248	40.1272	44.32	49.4483	40.3175	46.8698	33.6	40.3404	35.9231
Hdac3	11.2197	0.371845	0.302064	69.9953	68.8798	69.5537	72.9868	74.0889	74.6059	61.873	67.2722	62.1917	68.9787	73.2308
Ddx24	11.2186	0.445231	0.199688	46.7721	40.1475	42.9628	48.5307	44.4622	38.064	47.2169	48.6627	41.5917	40.2553	41.9231
Xrcc6bp1	11.2154	0.761531	0.0184052	4.18837	1.10656	1.70248	2.16667	8.12444	3.56158	2.03704	1.71598	2.75833	2.14894	3.23077
Gm1943	11.2074	0.757955	0.0139276	3.2	0.939891	1.07438	1.4386	5.52444	1.05911	1.2963	3.76331	1.33333	1.3617	1.42308
Rbms2	11.2048	0.74538	0.0887952	21.5953	14.1721	8.85537	8.0614	16.8933	27.7537	9.46032	20	5.54167	7.12766	6.61538
Apex1	11.2019	0.356989	0.0690559	16.3628	12.0546	9.84711	16.2763	26.2844	17.6059	19.2487	20.2604	9.275	11.4255	7.46154
Ppif	11.199	0.529535	0.0708735	16.586	7.15574	5.37603	13.9868	30.4889	18.1281	14.4127	13.6746	12.475	14.1277	7.38462
Cpsf7	11.1937	0.556713	0.109069	25.6349	16.9754	18.376	21.4342	20.7067	33.2611	18.4074	24.7811	18.475	18.1064	22.2308
Hnrnpdl	11.1913	0.256691	0.607038	138.879	97.6093	101.942	132.987	238.653	242.527	183.074	148.651	126.533	108.489	100.885
Son	11.1906	0.332136	0.590452	137.114	163.464	159.434	137.561	81.48	144.222	137.831	166.716	107.567	118.128	130.654
Tgfb2	11.1758	0.686432	0.0389152	8.52791	0.666667	1.09504	0.52193	2.64	18.9655	15.3175	17.5917	1.06667	1	2.38462
Clmn	11.1734	1.10847	0.0275752	6.65349	1.0929	1.57025	1.17105	2.56	12.4877	0.671958	3.43787	1.86667	3.29787	0.846154
Msto1	11.1707	0.608333	0.0893705	21.3163	14.347	13.8058	16.1316	26.32	18.7192	14.7989	14.0473	15.0083	14.8511	11.8462
Nme7	11.1543	0.600053	0.0611218	14.5744	7.69126	5.46694	6.64035	20.3511	22.2315	10.8148	12.2426	5.975	9.2766	7.03846
Tamm41	11.1534	0.461535	0.0688386	16.3116	9.88525	7.28926	10.6886	29.3422	23.4975	11.4339	13.6746	10.9083	10.0851	10.6923
Pmpca	11.1498	0.406673	0.223386	52.7512	50.9399	51.9091	49.3904	52.72	50.0493	46.4021	60.2071	36.45	41.3191	42.4231
Adat1	11.1471	0.895917	0.0339086	8.10233	3.18852	3.07438	5.89035	7.15111	5.46305	4.40741	6.0355	2.44167	2.70213	3.19231
Gpc4	11.1421	1.40497	0.031116	8.13488	0.0273224	0.917355	0.171053	3.38667	11.1034	0.121693	0.846154	0.125	0.0212766	0.115385
Nipbl	11.1397	0.453998	0.21337	49.3209	52.6475	48.6116	37.8158	36.1244	58.7833	43.0212	47.0828	29.3167	31.2553	31.6538
Ubr5	11.1383	0.508332	0.261692	62.1047	69.9617	67.5496	57.5	30.0933	39.6453	48.5608	45.0059	48.8833	49.0851	50.8462
Cxxc1	11.1364	0.527998	0.0962754	23.3512	18.7732	15.3802	20.4912	14.9511	24.1182	22.2593	24.6509	16.7083	18.1702	19.3462
Nlgn3	11.1363	1.04557	0.0590417	13.7953	0.92623	1.38843	6.67544	5	31.601	6.12169	0.461538	15.2	6.93617	6.73077
Pdha1	11.1319	0.424523	0.297382	70.314	50.3907	72.4545	54.2281	88.8533	55.5961	62.0212	63.4201	81.1167	65.5319	63.3462
Fiz1	11.1245	0.54187	0.120488	29.0744	21.3825	22.4256	23.0614	24.9422	28.2315	23.5608	28.2249	18.4583	19.1064	17.7308
Ice2	11.1231	1.01328	0.0502468	11.5047	2.27322	2.99587	2.77193	10.4133	14.7143	4.24868	6.91124	2.88333	2.82979	2.88462
Mrps9	11.1194	0.46282	0.0788884	18.7302	9.37158	9.42562	15.1404	29.6311	25.4384	17.672	18.6391	12.6583	9.6383	15.8846
Lepre1	11.1188	0.903973	0.044617	11.293	2.52186	1.92562	4.22807	9.66667	21.4335	5.34921	3.27811	2.6	2.51064	3.53846
Serp1	11.1128	0.345805	0.361438	82.9674	71.0219	61.2066	61.7149	133.764	132.665	77.9259	80.7278	46.3833	39.4255	41.3462
N4bp1	11.1122	0.696132	0.0722469	17.5256	10.9836	9.9876	13.2325	13.6267	17.3842	9.04233	12.7041	9.39167	11.9574	12.5769
Eif2ak4	11.1093	1.03859	0.0620493	14.6302	5.31694	5.21074	6.16228	10.5467	10.3645	4.44974	9.04142	7.10833	10.7447	4.34615
Mak16	11.1077	0.432229	0.11556	26.986	15.776	16.1364	16.9079	51.12	30.5616	25.2857	30.3018	13.75	12.9787	14.2692
Zfp334	11.105	0.7716	0.119886	28.5814	18.9317	20.4091	14.3772	15.7911	17.9458	13.5503	36.1716	10.0667	14.1489	22.1538
Dcp2	11.0954	0.640601	0.0676543	15.1116	9.34699	8.43388	10.3947	16.5378	20.6453	11.1534	14.787	6.44167	10.8298	9.80769
Stk24	11.0886	0.61769	0.0727101	16.9023	9.53005	11.9132	15.1667	22.5333	14.9606	10.5661	9.31953	11.1833	11.3404	15.0385
Fkbp11	11.0886	0.588538	0.0105888	2.55581	0.42623	0.417355	0.355263	9.03111	1.72414	0.867725	1.46154	0.325	0.340426	0.230769
Abcb6	11.0803	0.76859	0.108539	25.6814	18.2131	13.843	13.5132	11.3644	18.6552	17.4286	26.9349	19.0667	15.617	12
AY358078	11.076	0.991463	0.00653757	1.53953	0.377049	0.549587	0.574561	1.56444	1.04433	0.433862	1.16568	0.508333	0.425532	0.307692
Pcid2	11.0654	0.511509	0.121751	29.4535	21.1175	21.3017	25.6842	26.7867	22.5813	24.4921	35.6982	19.6667	20.5532	23.8077
Cenpu	11.0611	0.889971	0.0191973	4.55581	0.964481	1.14876	1.56579	6.16	8.32512	0.904762	2.81657	0.55	0.468085	0.730769
Casp8	11.0606	1.22483	0.02384	5.32791	0.068306	0.0123967	0	6.66667	8.19212	0.365079	2.60947	0	0	0.115385
Aldh9a1	11.0532	0.594134	0.104082	24.1349	13.5137	18.7438	19.3377	29.9289	30.0887	7.87831	19.497	15.3667	7.85106	21.7308
Ccdc18	11.0532	0.80185	0.0187201	4.14651	0.882514	0.504132	1.19737	6.20889	11.5764	0.809524	2.72189	0.266667	0.446809	0.0384615
Gtpbp10	11.0496	0.578351	0.0246165	5.83721	2.25137	2.2314	2.31579	9.07556	4.83251	6.00529	8.3432	1.375	2.19149	1.26923
Prrc2a	11.0181	0.342451	0.143131	34.3744	24.4836	27.7438	58.8947	20.0044	46.0591	42.7566	36.0296	37.8083	53.9362	53.3462
Sall2	11.0158	0.650892	0.124288	29.2163	21.9754	27.9463	24.6754	19.2222	25.7783	14.8148	20.0296	21.4083	27.2553	27.1923
Ppp2r5a	11.0151	0.887133	0.0155377	3.51163	0.784153	0.917355	1.07895	6.36444	4.66502	1.09524	1.71598	0.508333	0.510638	0.461538
Mad1l1	11.0135	0.712842	0.0861276	20.8372	15.7923	13.376	12.1404	15.6089	18.7094	11.0794	16.5562	8.175	14.2766	12.1538
Tstd2	11.0114	0.796863	0.0930713	21.1326	14.4754	12.6488	13.4605	16.5378	9.96552	10.8624	23.2426	8.13333	7.19149	7.61538
Mutyh	11.0063	1.01411	0.0285312	6.88372	2.80055	2.22727	2.99123	5.96889	5.35961	2.65608	3.98817	1.68333	2	1.76923
Fam168b	10.992	0.387401	0.348654	81.7442	76.8989	90.7645	98.3114	48.44	66.6601	86.2169	85.6746	88.8667	119.596	103.462
Itpripl1	10.9908	0.600394	0.0640378	14.8	5.80328	5.38843	9.45614	9.03111	47.1182	12.7143	5.49112	11.9667	7.65957	7.26923
Srprb	10.9903	0.493119	0.164061	39.5698	26.4918	23.9959	34.864	39.96	46.601	37.418	36.7692	33.9	29.7872	36.9231
Six5	10.9882	1.2104	0.013474	3.16279	0.0956284	0.0495868	0.0307018	3.39111	6.3202	0.037037	0.384615	0	0.0425532	0
Hist1h2ab	10.9838	1.20842	0.00732107	1.67907	0.0409836	0.0289256	0.00877193	2.28889	2.42857	0.031746	0.804734	0.00833333	0	0
Ppfia1	10.9822	0.64571	0.0804543	19.4721	12.1694	14.0744	14.9298	12.9289	17.1823	16.2116	18.787	12.1667	9.91489	11.0385
Vcl	10.9788	0.760035	0.208581	49.3163	31.8907	42.0248	27.3904	36.4133	61.665	21.8677	22.9112	11.7417	25	23.2692
Rnf144a	10.9765	0.633307	0.113924	27.5419	13.9781	18.3471	29.7544	15.08	20.8522	16.6825	17.2722	48.7917	44.9574	25.4231
Trib1	10.9757	0.907419	0.0527431	11.9953	3.84973	5.69421	7.28509	8.90667	8.91133	7.61905	9.49704	6.90833	9.2766	10.9231
Sar1a	10.9704	0.310252	0.383335	88.9326	87.2213	83.4463	89.2412	99.4889	130.31	89.8836	98.2959	71.5917	87.1489	77.4615
Foxp4	10.9681	0.516854	0.0367322	9.06744	4.93443	3.47521	5.45175	8.78222	16.6601	8.09524	12.7988	1.33333	2.80851	1.69231
Pik3c2a	10.9636	0.676059	0.11363	26.086	18.6339	17.1157	20.0088	18.6444	27.0296	17.4868	21.0828	9.49167	15.8511	9.88462
Efnb1	10.9631	0.767634	0.0399383	9.59767	1.39071	4.33471	6.74123	4.48444	17.5961	14.127	5.14201	4.75833	3.17021	6.65385
Serpinf1	10.9628	0.501184	0.158638	37.5233	20.3634	25.3967	36.5132	78.2311	26.9064	4.21164	11.142	60.2667	37.5957	58.8846
Fastkd2	10.9615	0.650431	0.0975787	22.0535	12.0191	13.3223	11.0658	33.2756	21.2906	12.3651	20.3609	9.85	14.6596	12.4615
Fstl1	10.9548	0.301207	0.20881	49.2884	17.6831	81.6901	29.5219	53.0711	167.68	14.1058	21.8935	45.9167	12.2553	56.6538
Fam188b	10.9485	1.14733	0.0448637	10.5651	3.10109	1.8719	2.92544	6.72889	10.4335	5.22222	5.42012	1.85	1.17021	0.192308
Ppwd1	10.9458	0.766548	0.0493096	11.3395	3.37978	3.7562	2.65351	18.6267	12.3793	5.37566	9.04142	2.675	3.70213	2.19231
Sft2d2	10.9442	1.21111	0.0364406	8.5907	0.0928962	0.247934	0.114035	4.99111	15.8818	2.68783	5.44379	0.816667	0.340426	0.230769
Robo1	10.9362	0.519876	0.163966	38.3163	60.4126	30.6157	32.2895	18.4222	17.0985	17.746	33.4675	17.8333	35.8085	36.0385
Fam53b	10.9264	1.13727	0.05575	13.5907	3.78142	4.30992	5.23246	7.78667	7.35961	3.32275	11.3491	1.78333	2.91489	4.23077
Tdp2	10.924	0.434148	0.136164	31.4767	25.6612	23.624	26.2632	48.4044	41.8916	24.1429	26.2899	13.4417	17.3617	19.8846
Cep128	10.9201	1.24383	0.0373822	9.06977	2.22678	1.78099	2.25877	3.51111	13.8177	1.37037	4.15385	0.591667	1.17021	0.807692
Tnks2	10.9085	0.440307	0.329693	76.7884	74.3907	74.8884	67.8333	71.3067	74.5714	58.5608	84.6213	39.6583	65.0638	69.1154
Utp3	10.9079	0.421094	0.115836	27.0093	17.2158	17.8636	23.6316	41.76	36.6749	27.582	27.4438	19.1583	18.4894	16.6538
Ctnnbl1	10.8938	0.425593	0.166443	40.0279	39.2268	30.7314	40.4254	40.8578	34.0296	35.8519	44.0651	25.1917	40	39.7692
Peo1	10.8926	0.778499	0.0864749	21.0581	7.16667	8.14876	16.2939	17.4222	16.6305	17.0952	19.7574	10.5833	13.2128	10.3846
Asxl1	10.8888	0.667494	0.136924	32.3744	17.8361	18.7521	28.9298	19.9467	42.9507	25.0053	23.3373	25.025	27.0638	20.7308
Mesdc2	10.8862	0.416129	0.220039	52.1256	43.1038	40.1322	45.7149	62.4222	74.6552	45.9418	43.3195	38.5417	39.6596	36.0385
Arhgef39	10.8824	1.0904	0.0292548	6.97442	0.505464	0.260331	0.491228	5.46667	16.2611	0.216931	5.2426	0.383333	0.574468	0.115385
Timm50	10.8796	0.376461	0.199395	46.1256	37.5683	30.9008	42.4254	56.3556	47.6847	51.6085	77.1361	26.925	32.0851	23.9231
Katna1	10.8727	0.5168	0.105564	24.0116	15.8443	15.4545	17.2061	35.1644	30.4286	19	24.8284	9.475	12.6383	13.0769
Cnp	10.868	0.592612	0.152011	37.3977	25.0546	17.5992	22.3026	39.1067	75.7488	20.709	9.98225	14.7333	18.1277	24.0769
Nrarp	10.8661	0.137021	0.0650106	15.6047	4.33607	0.801653	4.07895	8.04889	136.02	6.92063	15.3314	1.45833	2.42553	1.53846
Ddx42	10.8598	0.478161	0.246502	57.7628	54.0874	54.8554	59.0044	38.0756	47.3842	49.2116	65.2899	41.525	56.0426	55.1538
Mcph1	10.8592	0.941944	0.0757997	18.2721	9.4153	10.3471	9.82018	13.0667	8.47291	6.99471	11.355	7.96667	8.89362	10.8846
Cdk7	10.8588	0.436827	0.134258	31.7767	20.5219	20.7562	26.4561	50.3511	41.0148	27.8677	25.284	19.3667	22.9574	21.6154
Plekhg3	10.8558	1.60695	0.0180058	4.3186	0.00819672	0.00826446	0.140351	3.26222	4.15764	0.116402	0.242604	0.0916667	0	0
Anp32a	10.8543	0.396759	0.0887242	20.7279	9.11202	7.07438	16.6535	37.9733	42.1133	22.1481	21	10.1167	14.1702	7.84615
Snx27	10.8413	0.554336	0.140266	32.6628	24.0929	31.5083	25.3377	22.5067	37.3842	27.1164	27.6095	23.6333	32.6383	29.8846
Usp28	10.8403	0.818484	0.114288	26.6372	19.1366	16.1736	17.9298	16.3022	16.0985	16.0847	19.7337	9.525	16.7872	10.9615
Gpr17	10.8359	1.39729	0.0461248	11.2674	0.0956284	0.0702479	0.285088	2.40889	25.33	0.137566	0.16568	0.175	0.12766	0.0384615
Aco1	10.8357	0.622332	0.18114	45.014	30.1694	32.7893	35.2588	30.2222	47.532	31.1111	32.9822	25.725	33.0851	30.8462
Gas7	10.8339	0.541204	0.0393158	9.77442	0.144809	0.347107	0.684211	12.2533	48.7192	0.269841	0.674556	0.00833333	0.12766	0
Nphp1	10.8327	0.769866	0.0367455	8.61628	3.40437	1.74793	2.96053	8.78222	13.6453	4.10053	10.8166	1.19167	1.10638	3.34615
Sp3	10.8267	0.534189	0.156916	35.9581	24.4235	24.8678	28.0395	36.2533	53.0837	28.6402	30.9822	21.725	22.5957	18.0769
Farp1	10.8266	0.864021	0.088508	21.486	11.3087	14.3099	12.5702	14.5022	14.5123	9.12698	7.25444	18.2667	17.5106	25.5769
Zeb2	10.8202	0.525521	0.271271	63.914	76.8005	35.8182	48.8333	36.4756	98.6158	45.3651	59.5917	11.0583	19.2553	6.84615
9130401M01Rik	10.8135	0.479458	0.0530144	12.393	4.47268	5.67769	9.40351	26.1867	15.2562	10.7989	7.48521	13.8333	9.91489	15.4231
Fam195a	10.8129	1.02379	0.00671644	1.68605	0.0218579	0.136364	0.0921053	3.88889	1.51724	0.142857	0.242604	0.291667	0.382979	0.153846
Mis12	10.808	0.675427	0.129721	32.0488	22.5683	20.3512	21.386	26.7378	27.4631	20.5291	19.503	16.7583	21.2553	19.2308
Rab13	10.8067	0.477011	0.0198192	4.58837	1.55464	1.06612	1.32895	8.39111	16.069	2.04233	2.72781	1.25	1.61702	1.57692
Dcps	10.8039	0.3927	0.0970371	22.6302	14.0492	11.657	19.3289	42.9244	38.133	15.4656	21.8639	13.5167	12.7447	18.8846
Bcat2	10.7999	0.660854	0.0608138	14.8535	7.75683	7.49174	9.69298	17.5067	15.0887	9.99471	11.0828	8.30833	5.76596	9.57692
Ybx1	10.7946	0.253545	0.492179	117.4	85.4754	77.9215	131.583	205.991	178.498	132.831	120.509	113.825	122.894	126.538
Tpr	10.7888	0.339263	0.344506	81.3023	85.2213	77.2851	82.8991	87.9733	89.8867	73.5397	82.6686	66.05	69.7021	69.1923
Nek9	10.7869	0.61933	0.126667	29.5349	23.5929	21.595	19.3772	16.1289	33.734	22.2751	29.6864	15.9917	18.766	20.7308
Nars	10.7858	0.342769	0.393205	92.4047	81.7213	90.7149	99.4825	111.578	87.7192	91.037	91.1538	91.1583	86.8723	111.846
Slc31a1	10.7817	0.544668	0.155438	36.4116	29.4973	25.3264	19.7412	35.4311	46.3596	27.4127	37.142	15.1833	17.8511	19.2692
Git1	10.7738	0.62781	0.0701113	16.7093	8.68852	11.4091	17.6228	10.96	16.2167	13.7302	13.7396	18.6583	19.4894	21.0769
Naa10	10.7736	0.315426	0.0951094	23.1209	11.7022	10.5661	20.7719	46.48	36.266	26.5714	20.2899	17.6333	18.8723	10.9231
Alms1	10.7728	0.913157	0.040472	8.8	3.69672	3.49174	5.85965	6.12	10.0739	4.0582	9.47929	2.35	3.2766	3.53846
Cep78	10.767	0.566543	0.111753	25.9674	19.3497	21.686	22.4211	27.16	20.9113	19.291	24.2189	11.9833	22.8298	18.0385
9930014A18Rik	10.7662	1.61124	0.0152672	3.57209	0.136612	0.632231	0.0526316	1.82667	2.64039	0.375661	1.33136	0.141667	0	0.0769231
Nsun5	10.7622	0.754662	0.0407736	10.1256	5.06011	4.17769	7.00877	9.81333	7.16749	7.0582	6.57988	6.975	4.10638	3.53846
Pmp22	10.7576	1.00004	0.125331	27.9977	2.8388	0.942149	0.355263	33.6622	60.867	1.03175	21.7929	1.40833	2.14894	0.0384615
Hoxa11	10.7574	2.23507	0.0140934	3.26512	0	0	0	0.115556	0	0	0.721893	0	0	0
Smc3	10.752	0.309642	0.298612	69.0163	69.7705	66.9876	73.136	92.6133	105.473	69.6878	55.7574	47.5833	50.1915	53.5385
Fxr1	10.7337	0.362679	0.153655	35.7977	25.1066	27.1488	32.0439	59.8622	52.4828	32.2593	31.4556	22.9667	28.1915	25.6154
Thoc1	10.7329	0.41895	0.156483	36.8395	29.6311	27.3223	29.8772	53.6311	40.0099	34.6878	39.8166	17.2	22.9574	21.7308
Prpf40a	10.7264	0.280237	0.398029	92.8558	100.26	81.8678	78.8816	125.498	111.557	100.815	120.923	56.5333	70.4468	48.7308
Fzd10	10.7248	1.40813	0.0254131	6.16047	1.09836	0.301653	0.416667	2.03111	1.00493	0.455026	9.77515	0.0166667	0	0.269231
Rap2b	10.723	0.466953	0.0790003	18.8302	13.0246	10.0868	13.7763	24.5244	34.7438	14.9312	14.1716	8.55	12.1489	12.5769
Txnl1	10.7203	0.253681	0.293952	68.2023	53.3607	57.7025	64.807	130.351	106.591	62.5767	59.9586	59.4083	69.5319	77.9231
Ptbp3	10.7183	0.508308	0.224732	52.693	47.3115	48.0413	54.9912	49.1467	50.7044	33.127	29.8639	43.625	58.383	43.5
Pard6g	10.7077	0.689142	0.0852991	20.3163	11.6667	13.1116	17.5307	17.4578	23.0394	12.0899	11.2544	12.7167	14.4894	14.3846
Zfp367	10.7035	0.860479	0.0305558	6.76744	0.478142	0.177686	0.407895	7.11111	20.8276	1.77778	4.49704	0.1	0.191489	0.384615
E130309D02Rik	10.7031	0.503407	0.0959837	22.9651	17.8005	14.7769	21.7412	24.6222	18.4483	19.8307	25.9053	11.625	21.383	18.8462
Ddc	10.6978	1.33986	0.0240449	5.53721	0.259563	1.17769	0.241228	7.71556	4.37438	0.507937	0.39645	0.383333	0	1.73077
Canx	10.6974	0.266554	0.918171	211.337	216.53	245.905	242.184	219.449	307.645	243.661	185.84	218.9	201.404	203.115
2810408I11Rik	10.6939	0.501053	0.0117682	2.70465	1.31148	0.479339	0.0482456	8.67556	3.92118	0.386243	1.91124	0	0.531915	0.115385
Ing3	10.6885	0.626495	0.0553117	12.9744	7.93989	6.37603	5.53509	13.9822	16.9655	9.46032	14.8166	5.26667	5.44681	4.73077
Smim15	10.6881	0.355817	0.127672	30.1093	16.1885	14.781	18.3509	57.4578	59.6355	24.9471	23.355	19.325	22.5106	16.8846
Pkdcc	10.6845	0.745157	0.0396923	9.14419	2.01639	6.68595	3.96053	12.84	7.27094	12.6085	4.56805	1.76667	5.25532	3.57692
Pcsk5	10.6845	1.23328	0.0409455	10.7116	0.838798	0.235537	0.916667	3.16	20.9754	1.14286	6.07692	1.25	0.106383	1.57692
Nifk	10.6834	0.372466	0.210217	48.3442	29.8716	37.0496	40.4868	98.4844	46.4532	53.5344	46.1538	39.025	42.3404	38.0769
Pkd2	10.683	0.751087	0.0492405	11.2047	3.70765	8.55372	6.83772	9.64	17.9901	5.02646	4.73964	6.90833	4.59574	10.4615
Creb1	10.6798	0.531256	0.157208	36.2767	28.0437	32.9628	32.8816	27.84	35.9409	30.291	35.6568	21.7833	30.766	35.1923
Dph1	10.6756	0.917124	0.0369926	9.00698	2.77049	3.08264	4.15789	7.35111	5.52217	7.19577	7.50296	3.90833	4.17021	3.57692
Hmha1	10.6732	1.67991	0.0237604	6.05814	0.576503	0.347107	0.587719	4.34222	1.00985	0.280423	1.56213	0.133333	0.234043	0.192308
Tsfm	10.6721	0.459245	0.044828	10.6674	6.51913	5.90083	8.70614	17.8356	10.8621	9.92063	10.3254	8.59167	8.97872	8.42308
Lpin2	10.6656	0.766898	0.0899903	20.5721	11.4672	11.4421	22.2018	12.3289	22.0493	12.2963	8.85207	14.675	18.3404	11.6538
Fancl	10.6631	0.550886	0.0328852	7.61163	1.67213	1.31405	3.05702	16.3822	13.601	5.95767	7.5858	2.06667	1.93617	4
Utp6	10.6578	0.465291	0.138772	32.8581	17.6284	18.9256	33.8772	51.9244	36.335	27.0847	33.6805	20.4	25.4255	22.0385
Prdm12	10.6537	0.696249	0.254746	59.0302	13.6639	5.79752	1.10088	16.7022	86.532	196.709	80.5917	1.29167	1.89362	0.653846
Zfp930	10.6495	0.733889	0.066673	15.4605	6.33333	6.5124	5.09649	27.5422	9.51232	6.01058	13.284	8.84167	7.95745	8.84615
Ddx19a	10.6342	0.576173	0.020185	4.81163	2.39617	2.38843	3.49123	6.84889	5.28571	2.32275	4.44379	2.15833	3.55319	2.53846
Hmgb1	10.6311	0.252675	0.0729721	17.0256	14.5246	11.6405	17.5702	23.0533	37.9704	16.5556	18.8462	12.5167	17.1489	13.5
Secisbp2	10.6221	0.638785	0.0419483	9.68372	6.39891	5.66116	6.12719	8.89778	10.0148	9.18519	9.24852	4.35	6.78723	5.61538
Ddx50	10.6206	0.448754	0.126574	30.3302	24.6694	21.6694	26.3904	30.7644	31.6552	28.9418	32.787	18.1333	19.4043	24.1538
6330549D23Rik	10.6201	0.591325	0.0246944	5.54419	4.14481	3.77273	4.61404	5.94222	6.50739	3.5291	5.11834	2.95833	3.76596	3.69231
Alkbh5	10.617	0.472992	0.131398	30.5581	19.6366	19.1074	25.1842	42.24	46.1182	26.0159	29.503	15.3667	20.5745	17.1923
Col4a5	10.6104	1.28004	0.0275032	6.15581	0.349727	0.0867769	0.0789474	3.72889	11.5172	0.185185	3.14201	0.00833333	0	0
Gemin2	10.6097	0.605752	0.0365456	8.27674	3.85246	2.96694	5.49123	15.0444	9.78325	5.53439	8.21893	3.24167	4.6383	3.34615
Pabpc4l	10.6043	0.710715	0.0278145	6.54651	1.33607	1.22727	0.991228	10.2978	14.3645	2.12698	3.47337	0.425	0.723404	0.576923
Sntb1	10.6007	1.69277	0.0275324	6.86977	0	0	0	1.97778	8.57635	0.010582	0.142012	0	0	0
Tcp1	10.5989	0.205734	1.21616	284.544	302.612	307.186	300.996	447.044	279.611	317.164	340.355	254.725	291.979	302.731
Hira	10.5857	0.897006	0.0428149	10.1047	6.26776	6.34298	5.5307	4.6	4.23645	6.31217	7.60355	5.575	5.21277	6.11538
Gm6548	10.5832	0.287996	0.0462001	11.1209	8.8224	7.40909	12.1886	16.4489	17.6995	12.2487	12.0296	6.25833	9.51064	6.80769
Ppp1cb	10.5791	0.32903	0.407018	93.2791	82.082	86.9793	95.1272	127.507	103.552	82.3175	102.391	82.8583	89.4681	88.0769
Etv6	10.5761	0.930171	0.0568571	13.9186	4.94536	8.16529	6.80702	9.45333	8.44335	6.49206	10.6272	5.46667	9.42553	14.6923
Gorasp2	10.5748	0.342141	0.273385	65.0721	56.7678	52.0289	62.5833	82.0489	95.2315	62.9259	60.142	55.9	48.7872	59.1923
Gprc5b	10.5737	1.00883	0.0203154	4.78837	0.297814	0.103306	5.25439	3.34667	5.74877	0.439153	3.23669	4.325	0.744681	0
Fastkd3	10.5721	0.737696	0.0710978	16.386	7.98907	7.14463	10.0351	21.6267	15.064	10.0741	11.4438	7.95	7.02128	5.46154
Smc6	10.5683	0.376617	0.153403	35.4	23.5437	21.2934	31.0044	60.6622	66.1429	33.545	27.1124	21.6083	25.2979	28.1923
2310022B05Rik	10.5655	0.467296	0.0668885	16.0721	9.12295	9.2686	17.3246	17.8	26.1232	17.545	11.4793	10.7	9.57447	16.3077
Sclt1	10.5653	0.611348	0.0411624	9.89535	4.8224	4.56612	5.35088	11.8178	16.1182	8.45503	6.43195	4.49167	4.21277	3.42308
Immt	10.5638	0.308922	0.451854	107.772	118.096	109.343	122.092	110.929	97.3793	102.201	117.669	93.5583	99.8298	103.308
Ahsa1	10.5587	0.299813	0.225919	53.7674	32.5	37.7769	55.1491	94.0356	55.8768	67.6667	53.4793	65.325	59.5957	67.6923
Rptor	10.5522	0.688328	0.10713	25.986	17.8415	21.2645	26.4298	8.94222	16.468	12.5556	26.8225	16.8667	20.8936	22.1923
Zdhhc20	10.5429	0.465136	0.119845	28.2395	17.2432	20.2231	20.4123	32.2444	46.5616	25.6296	24.787	14.6417	21.766	16.2692
Tnfrsf1a	10.5419	0.868788	0.0240232	5.83023	1.35792	0.566116	0.903509	8.27111	9.19704	2.61376	1.95858	3.18333	3.51064	0.269231
AI506816	10.5393	0.141377	0.0248897	5.43023	0.39071	0.355372	0.609649	40.6356	1.0197	0.460317	3.14793	0.233333	0.361702	0.5
Tube1	10.5361	0.854887	0.0455464	10.9977	5.49454	5.02893	5.44298	12.5689	10.335	3.26984	6.47929	3.05	2.59574	4.96154
Orc6	10.5342	0.309682	0.150043	34.9512	22.377	20.3264	27.9605	79.3644	51.532	30.1852	32.3136	22.7833	21.1915	23.7692
Med18	10.5324	0.789881	0.0347324	7.94651	3.30601	4.27273	3.59649	10.96	6.51724	3.73016	6.50296	2.56667	3.25532	3.07692
Dhx37	10.5184	0.95664	0.0580916	14.5698	5.34699	5.36777	6.68421	10.0711	9.31527	7.20635	10.5799	5.46667	4.3617	5.88462
Wdr55	10.5168	0.531575	0.0736994	16.9419	10.582	10.6736	13.2763	27.0489	13.1232	14.9894	16.0769	12.3167	8.55319	11.6154
Bud13	10.5127	0.639304	0.0375797	9.23023	5.24317	3.84711	4.9693	12.52	9.82266	5.86772	6.66272	3.175	4.21277	3.80769
Depdc1b	10.5123	1.29247	0.0223937	5.35581	0.112022	0.0909091	0.0877193	8.04	3.48768	0.206349	3.89349	0.0333333	0	0.230769
Smg1	10.5026	0.576223	0.16326	37.5837	32.6967	37.3388	33.0439	17.6844	32.8916	29.6561	33.5621	24.9167	41.1915	35.4615
Usp6nl	10.4995	0.932995	0.0504627	11.4047	3.34973	7.03306	6.97368	8.84889	10.7734	3.49206	7.39645	5.24167	8.59574	11.0385
Fam111a	10.4995	0.794465	0.0831316	19.6163	6.48087	5.29752	6.97368	32.9156	29.4384	3.69312	10.1243	2.90833	3.97872	4.42308
Qtrt1	10.4973	0.506555	0.0602436	14.4651	6.67486	7.07851	13.9781	20.0444	13.7734	18.2698	13.426	11.175	11.0213	8.73077
Rabggtb	10.493	0.373111	0.180111	42.2163	21.3798	22.7727	41.3333	68.5911	59.6207	51.6561	34.9172	50.3583	37.6596	43.1538
Mipep	10.4879	0.764392	0.0675576	15.907	5.38798	5.83058	13.4737	15.9067	11.9704	11.7407	13.8817	11.9833	10.9787	10.5385
Mettl1	10.4851	0.472618	0.0261375	6.26279	2.0765	1.95868	4.41667	13.2933	9.68966	5.80952	4.37278	3.975	2.65957	3.38462
Snora65	10.4828	0.890067	0.00850731	1.92791	0.579235	0.702479	1.03947	2.13333	1.72414	1.51323	1.04142	1.01667	1.02128	0.961538
Hipk1	10.474	0.55654	0.0963822	22.3535	13.0902	14.2686	22.3991	13.9378	35.601	23.4868	20.2071	19.0833	16	13.5385
Haus1	10.4715	0.415969	0.0591463	13.5535	8.68852	6.19008	10.5921	24.9422	26.1133	9.2963	13.568	5.09167	3.70213	6.26923
Tspo	10.4629	0.65368	0.0161409	3.90233	1.57377	0.380165	1.42544	7.11556	9.1133	0.78836	1.73373	0.375	0.489362	0.615385
Lck	10.4583	0.941647	0.0294907	7.03721	0.762295	0.756198	1.33333	12.2844	7.14286	1.28571	4.40237	4.10833	2.68085	3.53846
Prkab1	10.4522	0.500221	0.109784	25.9767	20.3607	15.2314	22.4868	31	29.3202	23.3333	22.6213	13.3167	20.7021	19.3846
Otud6b	10.4454	0.488244	0.113087	26.8326	22.3579	24.3058	20.5614	35.2267	20.069	16.2487	21.1775	17.8667	23.1702	23.0385
U2surp	10.4424	0.351625	0.255321	60.0465	61.3142	59.2521	59.8684	64.0667	71.2906	56.8201	63.9112	43.9583	53.5319	48.5385
Samm50	10.4423	0.402924	0.130872	31.5186	23.265	23.4421	30.7807	37.16	40.6108	33.9418	27.8994	25.8417	24.7021	24.7692
Tmem43	10.4411	0.618494	0.112797	27.1302	15.9481	15.0455	18.0088	17.6533	38.4532	20.6667	28.645	17.4833	20.5957	17.7308
Hsd11b2	10.4311	1.32149	0.04718	11.5209	1.14481	2.52479	1.06579	17.0756	2.53202	0.497354	1.71006	1.175	5.76596	3.11538
9530091C08Rik	10.4288	1.3073	0.032089	7.42558	3.88798	3.33884	0.587719	0.986667	6.64532	1.68254	2.94675	0.325	1.2766	0.346154
Mgme1	10.4258	0.865261	0.0496997	11.7651	5.30874	4.36777	3.78509	13.16	12.5517	4.25397	9.26627	3.29167	3.85106	2.61538
Med24	10.4192	0.61529	0.135262	32.4767	23.3005	24.1116	28.1272	18.1067	20.0197	26.291	39.9941	18.8	19.5319	19.2308
Myo19	10.4177	1.07629	0.0559157	13.6186	4.90164	4.18182	6.15789	7.77333	6	4.70899	11.0355	7.05	4.17021	4.42308
Setd6	10.4137	0.689589	0.0351468	8.06512	4.5765	3.52893	6.02632	6.66222	7.9064	8.39683	7.11834	5.125	3.76596	1.84615
Tmem201	10.4089	0.623699	0.0934189	23.5791	12.276	14.3926	26.2149	14.4622	19.0493	18.2116	19.213	22.7917	21.7447	24.4231
Gli2	10.4045	1.4396	0.0261553	6.06512	0.259563	0.363636	0.359649	5.33778	1.48768	2.60847	3.34911	0.15	0	0
Telo2	10.4028	0.743965	0.0733557	18.493	9.35246	12.3017	13.0395	10.2222	10.0985	15.4762	15.2544	14.0417	12.1064	12.3077
Klhl13	10.4016	0.636003	0.441832	107.595	114.044	38.1942	94.7105	70.3511	74.1379	113.259	67.6036	40.5833	19.0426	9.19231
Qtrtd1	10.4003	0.902753	0.0366732	8.34651	1.94262	2.02893	2.9693	9.89778	8.08374	6.30159	6.2426	3.36667	3.87234	3.46154
Rabl6	10.3933	0.454492	0.130185	31.014	31.3825	27.3347	32.1974	25.6667	25.2709	27.1799	27.5503	25.2417	29.6809	30.2308
Ccar2	10.3891	0.456042	0.22656	55.9116	51.6831	49.9959	57.0044	31.2356	37.5271	61.5608	66.1479	38.375	55.7021	43.5
Aebp2	10.389	0.553541	0.0523663	12.3372	6.62295	7.73554	11.2325	9.50667	23.0591	8.4127	9.95858	8.66667	9.08511	12
Scpep1	10.3797	0.334088	0.101752	24.5674	11.571	12.4835	15.2325	26.7422	60.8571	18.9735	50.7456	8.56667	8.29787	8.84615
Gps1	10.3785	0.386437	0.0439953	10.3279	7.78142	9.00826	11.0219	11.5156	12.3596	10.5185	7.93491	12.1167	11.2979	11.1154
Snhg1	10.3749	0.290799	0.0789383	17.7512	7.01639	6.97107	14.1579	38.1911	38.6453	28.2169	17.5089	12.0417	15.0213	10.3846
Ddost	10.3712	0.268073	0.416955	100.181	81.7623	86.9504	112.325	116.618	185.98	114.439	84.3728	102.025	103.17	120.577
Igfbp5	10.3691	0.542188	0.163462	37.5512	1.09563	1.66116	7.80263	15.1422	135.389	89.8624	35.0651	21.45	0.829787	6.84615
Palld	10.3672	0.676189	0.0542922	13.3558	2.50546	5.49587	24.0702	9.76	19.1773	4.67196	13.4556	6.375	2.23404	7.26923
Rnf216	10.3532	0.579256	0.08945	20.9791	18.8661	16.0041	14.9868	12.4622	21.8473	17.4656	18.5858	12.2667	16.5957	16.7308
Akr7a5	10.3502	0.47168	0.044525	10.5023	4.01639	4.46694	10.1053	15.0178	18.5665	11.2328	7.15976	10.0167	9.7234	7.46154
Pdia6	10.3474	0.282604	0.651898	155.449	164.76	130.426	143.307	185.689	256.803	152.825	189.018	71.225	69.9787	67.1154
Pycrl	10.344	0.401456	0.0938352	21.3767	12.071	13.5083	22.7982	36.04	27.4926	24.1958	18.6686	18.675	19.0426	19.6923
Pml	10.3391	1.02078	0.0399335	9.31395	4.27322	1.98347	1.19737	7.12	9.88177	4.22751	8.65089	0.391667	1.12766	1.03846
Hiat1	10.3312	0.495585	0.150304	34.2256	27.5656	28.2769	29.1184	37.4844	38.8276	28.5714	30.6627	20.325	24	25.6538
Psmd5	10.3294	0.392379	0.212442	50.1465	46.1776	47.5909	42.1842	62.7467	54.9557	44.4339	42.7041	30.9083	35.7872	47.4231
Ptplb	10.3294	0.517736	0.0297919	7.15116	2.85792	3.59917	3.4693	12.8667	10.2857	4.82011	5.86982	4.09167	3.42553	5.57692
Ylpm1	10.3246	0.429713	0.184296	42.9953	47.0219	44.4587	41.0088	23.5156	37.4384	43.254	49.8225	32.9333	37.9787	35.5385
Itgav	10.3128	0.867547	0.044483	10.5116	2.77322	5.20661	5.70175	3.67111	24.9557	1.33862	4.99408	4.01667	6.04255	5.34615
Fam206a	10.3117	0.801092	0.10299	24.2884	11.5874	12.8223	14.0132	21.6844	17.6946	17.4762	18.7811	9.65833	10.1064	7
Ckap5	10.3092	0.509869	0.362236	83.6907	73.9672	81.1033	73.4956	49.3733	115.783	64.1058	78.6746	71.5583	70.5745	72.1923
Adpgk	10.3027	0.569364	0.117019	28.014	17.082	18.5331	24.2588	31.3556	24.4483	21.2963	27.3846	17.3	21.4255	18.2692
Rtcb	10.2999	0.314678	0.36997	88.7023	81.612	97.5248	84.8289	95.9689	91.069	98.6508	94.3077	81.1083	87.9787	104.885
1810009A15Rik	10.2968	0.545861	0.00948016	2.2093	1.14208	0.756198	1.17982	4.21778	2.61576	1.74074	2.01183	1.01667	0.829787	0.884615
Gm11974	10.2952	0.556412	0.024491	5.6186	1.31967	1.62397	4.0614	10.1511	9.39409	6.55026	3.69231	4.04167	3.68085	3.19231
Pidd1	10.2925	1.11208	0.0486207	11.8	5.23497	4.24793	5.74123	5.07111	4.85222	3.7619	8.23077	2.325	5.38298	2.23077
Focad	10.2914	1.2137	0.0501456	12.0442	4.97541	3.21074	3.38158	5.99111	3.94089	3.78836	8.53254	1.64167	3.48936	3.03846
Zfp266	10.2907	0.414063	0.272717	62.9488	51.2787	52.2521	61.6447	61.9156	70.931	69.8519	63.7041	40.3083	60.4468	49.4615
Parpbp	10.284	1.16839	0.025787	6.15814	0.918033	0.677686	0.557018	6.02667	9.73892	0.026455	2.52071	0.183333	0.148936	0.192308
Eif2a	10.2769	0.3948	0.156933	36.7279	26.8415	24.0455	29.1404	57.3244	44.5813	34.5979	37.8876	22.075	24.1489	22.7692
Dcc	10.2766	1.03877	0.0606863	13.9977	2.11749	15.7438	3.82018	1.57333	4.80296	0.777778	21.8462	3.90833	2.44681	12.4615
Sall1	10.2683	1.20849	0.0333358	8.32558	1.9235	5.55372	1.28509	7.15556	0.384236	0.031746	8.48521	0.00833333	0.12766	0
Mat2b	10.2502	0.389488	0.122539	27.9093	15.765	15.7893	20.4868	47.5378	45.399	25.291	32.071	21.8	14.9574	20.5385
Pmepa1	10.2498	0.464243	0.0166764	4.19535	0.806011	0.0330579	2.31579	1.43111	23.1084	3.27513	1.32544	1.55833	1.51064	0.5
Ptch1	10.2445	1.31786	0.0310212	7.78837	2.01366	2.21488	3.23246	2.55111	2.03941	2.4709	4.69822	1.40833	2.91489	1.69231
Rev1	10.238	0.869527	0.046879	10.9767	7.52459	6.45041	6.49123	6.51111	7.19704	4.7672	6.9645	4.98333	6.19149	5.15385
Mrc2	10.2295	1.67958	0.0193904	4.63256	0.185792	0.18595	0.127193	2.15556	3.28079	0.333333	1.15976	0.05	0.0638298	0
Azin1	10.2271	0.421292	0.37261	88.5488	75.5055	98.4174	78.0175	104.916	84.5764	51.7196	74.645	60.025	85.383	103.692
Slc25a26	10.2266	0.843311	0.025124	5.9814	2.48361	2.03719	3.84211	6.19111	5.0197	3.24339	2.92308	3.6	3.93617	5.61538
Tmem194	10.225	1.23763	0.0380673	9.13488	1.75137	2.02066	1.60965	5.13778	9.78818	1.83069	6.21302	1.49167	1.10638	2.88462
Dot1l	10.2229	0.671132	0.0501346	11.9837	8.36339	8.10744	11.3246	4.69778	9.14778	11.0794	11.7101	7.39167	8.44681	8.76923
Ints4	10.2218	0.547029	0.161201	36.9023	24.4481	29.9545	33.9518	32.0756	47.2463	33.3069	37.9941	28.85	27.4043	22.3462
Ubiad1	10.2179	0.915866	0.067431	15.7721	6.71858	5.86364	5.63158	16.76	9.75369	5.97884	15.0533	5.39167	4.61702	8
Kctd15	10.2136	0.584571	0.0800429	18.8279	8.4918	10.5331	20.25	18.4978	24.2709	18.5608	16.213	14.2833	7.65957	8.07692
Dhx35	10.2098	0.951513	0.0709952	17.5535	4.86885	7.37603	8.52632	13.3689	14.803	8.57143	10.1834	9.06667	9.12766	8.76923
Psmc3	10.2056	0.258328	0.393594	92.7605	93	86.9504	107.478	117.356	123.153	100.265	95.071	102.592	95.383	121.654
Nucb1	10.2027	0.456565	0.108212	26.9372	17.7213	18.3554	23.5877	21.04	55.2709	18.8995	18.213	19.775	15.9787	22
Mxra8	10.2019	0.801464	0.0348119	8.38605	4.9918	3.19008	1.25	4.36444	15.8966	1.95238	8.70414	0.475	0.595745	0
[truncated: 2,552 more rows]

## Sheet: Fig1 Cluster 1
Figure 1 Cluster 2_genes list
	Z	logfold2change	mean_norm	mean_raw	2	3	4	5	6	7	8	10	9	11
Grb10	28.8445	1.3789	2.35833	559.579	107.055	122.868	83.0658	307.396	397.734	86.8307	274.947	38.0333	69.234	111.038
Erbb3	28.5449	1.91743	0.339947	82.8605	0.0245902	0	0.0570175	22.8578	55.468	0.0846561	3.95266	0.358333	0	0
Cbx5	28.3327	1.11044	1.52083	349.123	126.511	126.934	89.3465	238.227	232.567	91.7831	272.189	96.2167	86.9574	78.5
Vars	28.2728	1.38069	0.639513	156.419	26.1257	27.219	33.6228	87.5244	57.8325	30.4974	110.757	32.2667	30.6383	28.2308
Mybbp1a	28.0518	1.46541	0.787712	192.63	19.9481	22.7438	18.1228	118.436	52.1232	36.0212	139.249	20.4333	22.7447	20.2308
Gas1	27.8148	1.7029	0.342298	82.593	4.51366	3.03306	1.79386	45.9156	36.6749	7.29101	20.2308	0.00833333	0.170213	0.5
Ipo5	27.5427	1.3385	0.929181	218.433	37.9481	41.9008	35.1535	195.724	81.9015	42.5185	115.947	30.375	31.8511	34.7692
Ccnd2	27.0207	1.52007	1.2434	296.102	2.31148	1.28099	0.837719	168.929	252.665	39.1746	163.562	0.116667	3.82979	0.0384615
Sf3b3	27.015	1.18607	1.021	244.156	85.3033	76.9835	66.3904	149.889	101.296	67.709	188.154	46.8667	53.5745	65.9615
Kpnb1	27.0097	0.879166	0.911684	213.781	111.265	114.76	104.263	168.391	150.571	101.905	184.716	73.6667	82.383	79.0769
Ncapd2	26.7953	1.43427	0.501496	119.151	18.5137	10.7025	14.3333	46.16	89.9754	12.5767	95.503	5.86667	8.40426	4
Eftud2	26.6971	1.15011	0.706258	167.779	53.1667	48.5207	49.1096	122.862	85.9113	49.1323	128.775	40.5167	48.1064	44.2692
Igf2bp1	26.5243	1.09492	0.951261	228.035	87.7596	84.8306	40.5044	185.471	62.0542	42.3016	258.568	19.0083	30.2553	41.4615
Ptbp1	26.4102	1.23581	0.677482	164.342	13.2568	9.92562	18.3904	160.191	155.064	40.3122	97.1657	11.5333	14.0426	18.0769
Arhgef26	26.4077	1.621	0.324465	76.707	17.6311	10.4504	1.52193	29.9644	47.0394	0.994709	16.0296	0.2	0.914894	1.11538
Cad	26.4035	1.36303	0.377626	89.7698	15.6366	12.3967	19.6447	52.4889	32.9754	22.5132	67.4438	17.925	14.6596	16.2308
Nedd9	26.4035	1.75843	0.491155	114.067	6.47268	0.297521	2.70175	46.7467	45.8571	2.30688	51.4734	0.45	0.617021	0.115385
Uhrf1	26.4035	1.5689	0.430981	103.663	5.47814	2.83058	1.5614	74.7556	44.5025	2.49206	60.3373	0.658333	1.29787	1.61538
Col18a1	26.3746	1.70431	0.312853	76.5605	0.89071	0.549587	1.35965	14.8756	61.6453	2.92593	37.5621	0.3	1.06383	0.461538
Gli3	26.3641	1.73139	0.210167	48.5093	0.797814	0.665289	1.40351	27.56	28.9163	1.79894	9.32544	0.341667	0.0425532	0.0384615
Mcm6	26.3457	1.41664	1.13967	266.979	32.4016	19.4587	24.5132	227.56	159.783	25.9206	133.953	10.7833	13.3617	16.0769
Rrm1	26.345	1.31084	1.11964	262.933	43.5027	26.2975	33.4912	209.138	190.123	30.5132	194.343	16.6167	21.2766	10.9231
Col2a1	26.1265	1.57718	0.409814	97.6721	2.56557	0.822314	4.01754	29.1689	116.571	6.68783	38.716	0.166667	0.510638	0.0384615
Mthfd1	26.1126	1.5325	0.297039	71.493	4.68033	4.1281	4.23684	56.7556	25.3842	9.77249	32.9349	6.34167	4.61702	3.26923
Fndc3c1	25.9919	1.61433	0.302083	70.4326	0.0382514	0.0371901	0.245614	69.12	15.1478	1.04233	32.7574	0.025	0.0638298	0
Flna	25.9879	1.18232	1.31512	317.977	78.8579	75.4339	99.9868	159.742	250.379	131.413	205.538	72.0083	93.1064	83.8077
Ctnnb1	25.9552	0.881077	2.7303	646.777	237.322	227.905	305.982	485.227	651.01	362.069	575.272	253.292	257.787	244.077
Ssrp1	25.9283	0.986731	0.987433	234.905	90.3798	65.0248	64.557	224.493	182.389	90.0688	196.107	52.8917	58.8085	54.5
Eif4g1	25.9231	0.805626	0.767673	182.672	117.336	125.107	118.618	98.1156	95.202	113.069	154.988	114.517	113.574	130.885
Supt16	25.876	1.15304	0.693651	160.537	56.7923	52.9132	35.6667	125.333	71.8768	39.8889	123.639	31.3667	28.4681	23.8077
Spon1	25.8753	1.79158	0.823669	201.26	1.01639	2.19008	2.03947	40.3822	213.473	3.10053	19.4734	1.78333	1.55319	1.53846
Hoxc10	25.8724	1.95229	0.0705287	16.5953	0.0710383	0	0	1.62222	0.0344828	0.00529101	12.1065	0	0	0
Igdcc3	25.8361	1.32827	0.515062	124.565	63.0109	43.2025	18.8947	44.4933	13.2808	9.01587	103.84	4.68333	20.1702	13.5
Pabpc1	25.8197	0.919725	0.482419	113.36	47.1038	31.8306	50.557	123.933	81.6059	52.1958	87.8047	32.125	37.0638	41.0385
Hmga2	25.8091	1.48466	0.256825	58.5744	0.297814	0.297521	0.144737	67.52	39.7586	1.07407	14.2426	0.025	0.106383	0.153846
G3bp1	25.8023	0.911414	0.489298	117.672	44.2486	43	43.0833	121.871	86.3941	53.672	108.178	29.5417	35.9574	30.3846
Tcf3	25.7757	1.07099	0.330121	82.4628	24.6995	17.9711	27.9868	52.8489	58.5074	40.6667	74.6331	13.6333	15.7872	13.1154
Hn1l	25.7358	1.09972	0.742787	175.737	37.5628	54.8802	45.1009	168.551	114.064	46.6243	122	51.8417	45.3191	54.0385
Parp1	25.7231	0.927987	0.799179	191.319	98.5246	106.479	91.7851	116.311	98.202	76.381	183.26	62.325	79.0213	95.0769
Mcm2	25.6975	1.32106	0.811218	193.1	28.1585	14.7521	12.2105	152.404	103.847	36.0159	167.775	4.41667	5.31915	6
Mcm5	25.6466	1.44422	0.744452	177.372	10.6831	5.83884	5.50877	177.436	91.6059	6.40741	99.858	3.21667	3.3617	1.61538
Fbn2	25.6459	1.68656	0.217318	50.6	3.13115	4.28926	1.73684	23.1378	36.6601	2.24868	7.91716	1.64167	2.04255	3.84615
Mcm3	25.6325	1.49325	0.574752	135.795	1.52186	0.367769	0.144737	133.693	74.1626	3.12698	73.503	0.25	0.0425532	0.0769231
Dnmt1	25.5898	1.25341	0.43488	104.347	25.1311	25.0744	26.9386	78.4933	56.1232	20.6878	61.2722	22.2917	25.1702	20.3462
Ajuba	25.5785	1.8201	0.177253	40.9767	0.245902	0.144628	0.0350877	22.7467	19.1182	0.798942	8.36686	0.00833333	0.0212766	0
Mcm7	25.5176	1.30608	0.461566	110.344	10.1284	7.69421	10.8596	111.484	68.8424	18.8201	75.3964	5.61667	8.23404	6.07692
Notch2	25.4221	1.45853	0.179116	41.6	0.601093	1.46694	2.96053	30.3911	56.197	2.10582	8.72781	0.933333	0.510638	1.34615
Tcof1	25.4054	1.39076	0.19738	48.5279	10.5164	8.88017	10.557	28.5022	20.0443	10.5714	23.858	6.08333	6.57447	4.03846
Cse1l	25.1823	1.10603	0.860221	201.823	54.7896	58.2231	52.2281	214.724	112.862	47.8995	137.42	36.3333	41.5106	38.6538
Pold1	25.1035	1.55471	0.176811	43.4628	3.34699	1.59504	2.82895	26.1378	26.6946	3.37037	18.6095	1.85	2.12766	2.57692
Spata13	25.0741	1.70397	0.290496	69.7605	0.144809	0.0909091	1.18421	19.4133	86.9655	1.82011	2.73373	1.20833	0.234043	0
Cdca7	25.0141	1.39258	0.337258	78.7116	2.34699	2.29752	3.60526	103.333	35.9803	5.59788	33.7337	1.475	1.68085	0.153846
Hnrnpm	24.9625	0.886639	0.952288	224.102	96.8033	75.5413	67.8158	212.08	180.631	110.587	245.284	56.9417	59.6809	52.2308
Notch3	24.9579	1.67094	0.0958463	23.9116	0.125683	0.0702479	0.54386	6.37333	30.7438	1.1746	2.91716	1.43333	1.08511	0.307692
Nid2	24.9528	1.53208	0.279209	67.8558	0.546448	3.11157	0.561404	46.9467	70.7241	1.20106	16.2663	0.366667	0.0638298	1.42308
Bub1b	24.9436	1.64028	0.511777	119.056	1.1776	0.966942	0.679825	68.2578	90.0345	2.2381	59.355	0.233333	0.170213	0
Fam181b	24.8744	1.62408	0.0962863	23.7698	2.10656	0.801653	2.65789	12.5822	16.9163	1.92063	2.36095	1.15833	2.87234	0.5
Sept11	24.7813	0.920516	0.612959	144.693	82.4372	67.1033	69.4123	116.302	90.3448	60.1058	96.4793	50.9	54.234	60.5385
Dkc1	24.7555	1.1997	0.543893	126.958	17.3634	19.2769	16.9035	167.387	63.3695	25.8889	71.9527	18.7333	15.9787	11.9615
Nup188	24.7296	1.32841	0.209339	49.0791	10.0219	9.16116	13.6667	25.7156	26.1133	14.0847	34.9172	9.275	11.617	10.5
Smo	24.7174	1.43931	0.163325	39.5767	1.19672	1.00413	0.890351	23.8533	34.0788	8.59259	25.0118	0.458333	0.510638	0.884615
Aif1l	24.6465	1.52467	0.230457	54.086	0.713115	0.380165	0.872807	46.6578	38.2118	4.61376	21.6154	0.316667	0.148936	0
Ets1	24.6328	1.61185	0.346187	79.4674	3.70765	1.40496	0.188596	91.6622	21.532	0.275132	14.3136	0.1	0.0212766	0.0384615
Sox10	24.6252	1.36989	0.653042	162.688	0.29235	0.181818	0.578947	120.062	301.458	4.31746	8.97041	0.141667	0.0212766	0.0384615
Prpf8	24.608	0.942753	0.708769	166.872	77.041	81.3306	98.2544	88.2089	101.227	84.6825	145.746	69.7833	89.5957	105.923
H19	24.6004	1.52662	0.555839	132.502	26.7896	15.8388	5.2807	34.5289	81.8128	7.42857	101.154	0.35	2.02128	0.846154
Nop2	24.5838	1.22549	0.272813	66.4209	12.6721	15.1694	14.7412	63	22.9064	18.1429	37.5207	18.65	15.1915	17.5385
Rbbp7	24.5813	0.989494	0.666869	154.686	41.6803	53.4215	48.7807	209.044	109.02	43.6931	81.6746	53.8333	54.7021	58.8077
Hdlbp	24.5724	0.941506	0.515886	123.056	59.4727	58.8017	61.0833	75.4267	95.6305	51.8095	87.2249	49.275	54.9574	53.4615
Plcg2	24.5653	1.89271	0.294138	72.5465	0.0765027	0.272727	0.00877193	59.48	2.42365	0.0582011	5.23669	0.175	0	0.192308
Shmt1	24.5624	1.47546	0.178622	43.4907	0.877049	0.42562	0.390351	44.96	21.5961	1.06878	21.9408	0.425	0.914894	0.230769
Mcm4	24.5195	1.38435	0.730487	172.256	13.9016	7.31405	7.48684	160.387	104.148	15.3386	103.538	4.5	7.78723	6.19231
Gart	24.5191	1.11022	0.385917	91.1023	24.571	28.8388	23.9342	96.6756	35.931	30.3704	65.3195	27.5667	19.9787	27.4615
Pfas	24.5156	1.17269	0.297963	68.8744	12.6612	12.4917	14.5351	66.5289	47.8227	23.672	47.0947	12.075	12.4043	10.6154
Skp2	24.4111	1.3631	0.258301	62.4349	4.02186	2.16529	3.29386	56.2311	49.197	6.04762	33.858	2.375	2.59574	2.84615
Ccnd3	24.3817	1.3014	0.166147	39.9465	4.04372	2.86777	3.44298	45.3022	33.3793	5.45503	13.7101	1.58333	2.44681	1.19231
Phgdh	24.3736	1.3183	0.0868015	20.8605	0.281421	0.0867769	0.302632	13.36	38.4039	0.915344	8.76331	0.541667	0.106383	0.461538
Atad2	24.3726	1.46886	0.300588	68.9233	3.52732	3.3719	2.01316	57.7644	55.1626	2.51852	27.0651	0.541667	0.446809	0.115385
Mki67	24.3416	1.43853	0.594334	140.644	0.52459	0.380165	0.355263	63.7156	203.837	1.48148	107.574	0.241667	0.148936	0.269231
Cwc22	24.3403	1.33691	0.156484	35.5558	5.55191	4.66942	3.68421	34.1378	10.2315	5.21164	27.9408	3.125	2.87234	2.07692
Erbb2	24.3302	1.64273	0.164464	40.5884	1.45628	0.719008	1.14912	23.6178	35.9163	1.07937	3.30769	0.116667	0.0638298	1.15385
Hoxa10	24.2421	1.9437	0.0726656	17.1721	0.204918	0	0.0570175	0.711111	0.197044	0.10582	13.1953	0	0	0
Msh6	24.2228	1.43464	0.368068	86.6349	10.8743	8.80579	13.5482	65.9378	42.9951	12.2063	37.1538	11.275	11.383	3.76923
Fhdc1	24.1642	1.86236	0.149308	35.8698	0.568306	3.15702	2.83772	4.05778	22.6059	0.412698	4.91716	5.075	5.59574	2.80769
Ilf3	24.1578	0.826517	0.651535	155.149	112.74	98.5124	83.7544	92.8578	83.2562	73.1587	148.911	52.6833	73.7021	53.9615
Actn4	24.0098	1.09265	0.441433	107.012	38.623	40.8595	42.2193	56.6756	79.4286	37.7249	62.5207	30.5083	44.1277	45.6154
Pole	23.927	1.61966	0.162219	38.1674	2.90164	1.3719	1.43421	21.3911	21.5665	2.5873	16.0947	1.24167	0.276596	1
Rcc1	23.8973	1.16833	0.279676	67.3767	13.0301	13.0785	13.75	76.0889	31.9507	12.2116	49.7515	8.65	11.8511	14.8462
Dock1	23.876	1.5022	0.129649	29.6581	0.128415	0.0165289	0.368421	17.7333	36.5911	1.5291	13.6568	0.125	0.0212766	0
Lbr	23.8702	1.23524	0.350449	83.4093	12.5219	9.3843	12.7281	76.16	62.8966	16.3439	57.3314	6.80833	8.59574	3.96154
Eif4b	23.8432	0.883735	0.610141	145.781	69.8033	57.9793	64.1404	132.649	109.212	71.6984	109.728	44.125	49.9362	40.8077
Trim28	23.8427	0.758026	0.995021	236.805	106.068	92.0868	138.053	259.302	206.419	152.392	211.799	128.767	124.532	114.846
Itga6	23.8206	1.35421	0.218572	51.686	2.3224	3.65289	2.35526	23.4444	100.527	0.915344	4.15976	4.8	3.6383	16.7692
Fn1	23.7991	1.55773	0.28391	68.007	3.5929	1.40083	3.86842	31.6222	30.3005	6.73016	52.2367	0.333333	0.170213	2.46154
Hoxd10	23.7773	2.10683	0.0617817	13.9186	0.169399	0	0	1.26667	0.0541872	0	5.50296	0	0	0
Yap1	23.7681	1.35919	0.122976	29.4116	0.639344	0.46281	1.18421	27.9067	42.4532	1.04762	4.94675	0.108333	0.638298	0.0769231
Kif15	23.7379	1.35648	0.208852	48.5651	0.898907	0.429752	0.403509	41.5022	67.5813	1.55026	28.7929	0.333333	0.148936	0.346154
Hspg2	23.7157	1.4461	0.0842438	20.4581	0.418033	0.673554	1.00439	4.92	36.4236	1.83598	6.40237	0.183333	0.319149	0.269231
Gpc3	23.6978	1.30256	0.348333	80.8953	5.58743	26.0331	5.48684	114	19.6502	1.79365	31.6095	4.25833	25.4681	8.38462
Top2a	23.6836	1.49074	1.0489	252.156	2.99454	1.40909	1.34649	153.609	284.355	4.33862	149.018	0.458333	0.595745	0.307692
St5	23.5788	1.47692	0.196799	48.2698	0.445355	0.42562	0.767544	21.2222	71.0936	4.01587	16.8521	0.508333	0.744681	0.115385
Lrig3	23.5334	1.77793	0.122725	29.5651	2.0765	1.88017	1.27632	11.3867	11.064	1.5873	7.01183	0.15	1.19149	0.384615
Pitrm1	23.5279	1.06168	0.373817	89.2186	26.7541	25.7851	27.5219	69.8756	61.8079	37.7249	66.2189	22.4333	21.3191	24.1923
Mest	23.5276	1.21828	2.97194	694.77	15.2486	56.2479	55.0482	1137.58	690.172	19.328	74.929	56.4333	78.5745	166.692
Fen1	23.5276	1.20115	0.244456	57.7884	10.2869	8.21074	7.84211	64.7022	44.3892	8.11111	36.0059	5.80833	7.2766	6.15385
Txndc5	23.4904	1.01226	0.467421	112.991	29.9481	40.2397	45.4649	116.271	101.901	31.2751	52.2367	34.5417	31.5745	50.1923
Tcf12	23.4732	1.11611	0.679685	160.491	49.4836	30.1281	24.557	144.804	84.5567	54.7513	141.26	16.4083	17.3191	11.8077
Rest	23.4224	1.532	0.0739792	17.4721	0.489071	0.665289	1.26316	10.16	20.867	0.613757	1.98225	0.616667	0.489362	0.538462
Heyl	23.4171	1.58475	0.580008	139.76	0.95082	0.157025	0.421053	26.5289	197.734	0.460317	60.7101	0.0583333	0.0212766	0.0769231
Nop56	23.4024	0.853029	0.440425	104.863	41.3907	53.8264	49.2895	110.307	64.6946	60.9683	80.4734	48.9	42.8298	37.1154
Cand2	23.3749	1.40603	0.204114	49.2	6.5082	5.47934	6.57018	23.2089	37.6305	11.6984	29.2544	5.14167	4.46809	8.65385
Eif4h	23.364	0.604334	0.909453	218.353	138.915	141.198	160.373	217.551	193.31	156.312	223.272	129.092	157.426	147.462
Cdk2	23.3254	1.30557	0.216123	52.1488	1.26503	0.661157	0.741228	54.8444	57.9212	4.16402	26.0473	0.05	0.0212766	0
Ncl	23.3115	0.830695	1.601	379.223	110.822	105.872	139.013	683.018	269.473	169.476	238.615	121.017	113.362	114
Snrnp200	23.3045	0.974626	0.522746	123.381	54.7213	49.2893	59.1184	64.6756	70.0985	61.8624	125.26	48.125	60.9574	62.4231
Hk2	23.3017	1.4525	0.125471	28.7977	2.03279	1.44215	2.62719	25.5867	9.04926	3.8836	23.6036	0.591667	1.12766	0
Nolc1	23.2994	0.902916	0.360462	87.2953	31.6202	35.9463	37.1974	96.8756	41.8867	49.7143	64.3669	35.9583	40.3617	31
Grwd1	23.2652	1.23186	0.200087	47.2605	5.18306	6.06612	7.96491	56.6222	25.5911	13.6349	25.8876	8.19167	3.97872	6.88462
Chaf1a	23.2503	1.36785	0.217509	51.5442	7.23224	4.88843	6.13158	46.5156	36.069	5.10582	23.2485	5.45	3.42553	4.38462
Rasa3	23.2125	1.349	0.221505	55.0116	12.7568	9.2686	11.0921	32.7689	57.1626	8.41799	6.43195	5.875	6	2.53846
Heatr1	23.1906	1.36389	0.209477	49.5558	9.95902	10.9752	9.25439	33.5511	17.0246	13.8624	26.5858	11	8.02128	7.23077
Sdha	23.1861	0.72492	0.831021	194.791	124.205	103.69	133.807	150.32	178.404	127.143	162.467	112.908	109.872	102.115
Ahcy	23.1753	1.07467	0.0622642	14.6326	4.71858	3.55785	4.59211	11.5289	9.89655	5.1164	12.0118	3.2	3.80851	3.11538
Mtap	23.1688	1.09405	0.375179	88.8628	11.6639	18.2025	15.4254	153.147	58.2709	5.40212	32.568	9.68333	10.7234	6.34615
Exo1	23.1682	1.51282	0.160269	38.2256	1	0.342975	0.25	37.5111	21.5813	0.809524	15.1183	0.241667	0.12766	0
Nde1	23.1644	1.16508	0.331966	77.686	15.9645	15.2107	13.4211	65.6667	85.6158	17.4021	53.2308	3.125	12.5532	17.3846
Psat1	23.1631	0.995153	0.845162	195.981	38.5546	42.4504	55.3728	227.533	272.911	38.3069	121.728	33.4167	37.234	51.4615
Sept8	23.1623	1.54526	0.226814	53.2093	5.59563	5.50413	16.1754	16.6533	32.8227	14.7354	16.8817	10.1667	9.3617	6.26923
Nedd4	23.1542	0.509332	3.55361	830.321	820.937	774.033	631.083	544.338	706.906	643.476	976.941	451.208	575.638	635.385
Slc25a13	23.1521	1.46198	0.135025	31.514	1.41257	0.971074	2.62719	25.3689	20.4089	1.01587	17.0118	1.90833	1.29787	0.269231
Hmcn1	23.1293	1.76207	0.115004	27.6349	0.289617	0.0289256	0.0526316	4.12444	25.6995	0.470899	8.09467	0.208333	0.170213	0.423077
Kars	23.1285	0.719287	0.577593	135.007	74.7596	75.9793	81.9167	153.791	97.6601	96.4127	105.941	80.3167	76.4681	87.1923
Kif20a	23.1082	1.52344	0.330606	79.9628	1.46995	0.96281	1.55263	61.44	54.9901	3.38624	45.8225	0.808333	0.659574	0.807692
Lig1	23.0965	1.20123	0.221741	54.486	6.31421	4.36364	7.80702	56.9244	59.5271	5.55556	27.5503	4.44167	9.31915	5.88462
Fkbp4	23.093	0.658395	1.07122	256.719	134.792	158.298	165.991	315.756	166.611	166.963	247.503	157.583	175.106	175.769
Umps	23.0911	1.1766	0.289506	68.3279	11.8689	10.8264	12.3596	87.7289	39.0443	12.9048	36.142	9.51667	7.6383	9.80769
Espl1	23.0769	1.75138	0.141726	35.4419	0.166667	0.115702	0.350877	12.0578	23.3793	0.391534	15.071	0.141667	0.680851	0.0769231
Ccnd1	23.0757	1.37443	0.282682	68.5302	1.99454	3.02066	3.51316	80.5822	32.2463	30.7037	20.6036	2.49167	3.91489	2.19231
Smad3	23.0587	1.65559	0.15153	36.1395	1.77049	4.29339	5.49561	14.48	20.2217	3.13228	9.46154	1.31667	3.34043	1.42308
Vcan	23.045	1.36873	0.544559	123.874	47.8333	29.3595	12.2895	44.3022	85.4138	6.92593	69.3609	3.55833	5.10638	1.76923
Anapc1	23.018	1.06419	0.434948	102.849	37.2896	32.5455	45.2982	57.4311	76.7783	35.5608	76.2663	34.45	49.3617	44.1923
Pprc1	22.9762	1.36357	0.176509	42.1744	5.37432	8.22314	10.7939	26.4	14.0591	10.381	28.1775	10.9833	11.7021	9.5
Ddx21	22.9496	1.17561	0.36917	88.0256	20.4891	21.1322	17.1842	81.6711	36.5961	30.4762	65.9172	14.8417	17.5106	11.8077
Rrs1	22.9272	1.12248	0.113988	27.0581	4.15301	5.3719	4.65351	31.1422	15.867	10.2275	19.8462	6.08333	5.74468	4.15385
Hsph1	22.9255	0.968407	0.626965	146.395	40.8552	53.0248	52.6535	116.578	75.2463	78.582	158.296	71.9333	46.1915	60.2308
Gja1	22.9162	1.19116	0.361139	87.3814	0.185792	0.326446	0.0570175	122.56	125.02	1.16402	28.1893	0.15	0.0638298	0
Ednrb	22.9125	0.385504	0.7304	171.823	0.527322	0.0619835	0.166667	96.8889	1463.24	7.55556	12.2485	0.858333	0.12766	0.153846
Usp10	22.8788	0.935389	0.334475	81.6977	30.2268	33.3595	37.3421	63.1067	54.6404	33.873	69.2012	29.35	39.6809	35.9615
Wee1	22.8658	1.50097	0.138318	32.5233	0.800546	0.545455	0.346491	25.1467	29.8177	0.793651	13.2544	0.683333	0	0.461538
Nasp	22.8594	0.982892	0.933908	217.863	49.541	39.157	43.6579	296.316	180.532	75.2275	199.515	31.5	38.2553	34.8846
Polr1b	22.8537	1.43436	0.230909	54.7372	9.94809	9.58264	7.76754	32.32	18.8079	14.3545	32.3728	9.39167	10.0426	9.65385
Qk	22.7281	1.02177	0.396864	91.8372	11.1093	4.99587	10.5044	63.3111	242.113	13.0529	46.2426	4.28333	4.53191	5.73077
Pls3	22.704	1.31507	0.627987	150.351	16.5683	11.6488	14.4956	127.827	181.562	11.3704	29.1479	11.1083	7.78723	7.30769
Adsl	22.7034	0.97895	0.307607	72.4	15.377	17.0868	22.6579	91.0444	55.1281	33.9312	55.5266	21.625	21.2766	25.8846
Hspa4	22.7031	0.873352	0.64565	151.267	68.2077	69.5207	52.1886	183.129	76.7438	67.2698	126.355	50.6917	56.4681	49.5
Nup85	22.6995	1.01718	0.292149	71.1814	24.5765	23.3347	24.5702	69.1511	52.5517	22.8042	42.2959	17.8083	22.7872	18.1154
Prmt5	22.6904	0.922001	0.416699	98.6512	36.1175	38.1818	46.3904	104.796	56.9557	50.1693	71.0355	45.7167	38.234	31.1538
Ppat	22.6809	1.19241	0.297068	69.8093	9.77596	11.2107	8.84211	87.2978	30.6305	17.0529	44.1538	9.625	8.38298	6.84615
Fignl1	22.6226	1.29151	0.276022	66.1535	5.35792	2.68595	3.23246	77.1644	66.4483	5.13228	23.9941	0.641667	2.02128	0.153846
Plagl2	22.6206	1.32693	0.168124	40.0047	6.54645	5.70661	5.59211	25.4578	24.6601	7.89947	29.787	5.14167	6.04255	5.42308
Abce1	22.5968	0.884344	0.609549	142.551	56.0765	70.7686	64.7193	151.222	94.3842	68.836	104.964	57.0167	75.234	66.8462
Hnrnpf	22.5768	0.912961	0.0689878	16.0279	4.37705	4.6281	4.36842	21.1422	17.3842	6.75661	11.6509	3.4	4	2.88462
Xpo1	22.5616	0.858557	0.606126	140.479	72.2514	74.0413	77.386	104.093	120.379	68.3968	111.278	55.1667	84.6596	52.3077
Sparc	22.5574	0.523619	0.336515	83.4372	0.0956284	0.115702	1.62281	26.6222	560.345	5.53968	10.2189	0.283333	0.12766	0.115385
Sox9	22.5407	1.38261	0.118822	27.6	0.265027	0.483471	0.0964912	48.5467	11.4384	0.439153	2.36686	0.00833333	0.340426	1
Timeless	22.5346	1.23775	0.138707	32.8023	8.81967	6.69835	6.01754	21.4933	23.7833	10.672	20.0178	4.19167	4.70213	5.92308
Lamb1	22.511	1.17953	0.202323	48.2116	0.199454	0.297521	0.403509	19.0133	156.113	3.85185	6.69822	0.675	0.595745	0.653846
Ctps	22.4749	0.980457	0.400133	94.3698	30.5574	31.4628	29.5921	111.027	40.3793	32.9259	79.8817	27.5167	32.766	26.6923
Galk1	22.4215	1.08349	0.153909	36.307	4.1776	3.42149	7.9386	51.4711	37.8374	12.9048	16.7929	7.35	5.57447	3.34615
Pola1	22.4079	1.43304	0.144744	34.6977	4.55191	3.58264	2.87719	22.8889	24.197	4.03175	17.9053	1.56667	1.61702	1.88462
Thrap3	22.3925	0.881539	0.123567	30.1	18.4918	14.0496	11.6579	18.4222	22.4433	15.7143	25.7692	9.95	10.7234	10.4231
Nrip1	22.3517	1.33028	0.199339	49.1907	22.4918	12.157	8.20175	27.5511	19.7438	8.06349	14.6213	3.75	8.55319	6.76923
Gpsm2	22.3385	1.16793	0.392351	92.1977	19.9208	18.6529	21.193	49.7733	167.177	14.328	33.2071	10.05	10.4255	10.1923
Tln1	22.3335	1.27734	0.147802	35.6698	6.10929	5.11157	8.42544	21.08	36.5123	9.90476	18.4556	5.8	7.46809	5.96154
Plagl1	22.3297	1.43207	0.226643	52.1186	1.10383	0.863636	2.76316	10.7333	21.0148	34.4021	55.1479	14.2917	3.80851	2.34615
Hoxd9	22.3039	1.85075	0.0274874	6.2907	0.0546448	0	0.0263158	0.853333	0.118227	0.201058	5.14793	0	0	0
Paics	22.2999	0.810786	0.913518	210.647	75.2678	72.1405	78.6316	298.347	207.202	111.069	173.929	60.8417	61.8511	50.1538
Hnrnpu	22.2928	0.705449	1.54572	363.586	171.221	158.43	192.969	420.72	369.571	261.508	353.704	138.975	168.574	169.731
Tgif2	22.2884	1.23428	0.060638	14.7093	0.726776	0.235537	0.201754	12.2311	12.9507	4.06878	14.2722	0.15	0.276596	0.0384615
Shmt2	22.272	1.0386	0.231718	54.8395	12.5929	9.59917	15.1798	65.8711	36.0985	19.1111	49.3314	12.5833	7.78723	8.5
Oat	22.2656	0.925101	0.499853	117.712	36.8497	40.5909	67.0044	80.8089	186.177	44.4021	62.3432	27.2083	23.8511	48.3077
Nsun2	22.2373	0.936423	0.575087	134.223	44.7732	49.686	48.693	159.147	64.197	68.8836	112.438	51.8417	47.3191	48.6154
Nup153	22.2353	1.10185	0.226723	52.8395	15.5765	16.9132	23.1184	34.52	32.9606	20.9947	36.7751	18.4917	20.9149	21.2692
Ipo11	22.2345	1.16256	0.309825	72.1535	15.653	18.7645	15.9956	69.4889	39.5764	17.4974	49.1775	17.875	18.8723	22.5769
Bub1	22.1748	1.36924	0.294368	67.6605	0.827869	0.578512	0.390351	71.8356	63.7783	1.12698	46.5444	0.166667	0.531915	0.538462
Spg20	22.1659	1.28882	0.191188	45.693	7.53825	5.16942	5.17544	33.5067	36.7044	9.10053	28.0473	3.64167	3.48936	3.5
Idh2	22.1544	0.885433	0.457559	107.67	29.4809	30.3926	37.5702	106.72	127.818	46.6667	103.047	31.75	38.6596	42.4615
Arpc1b	22.1496	1.24126	0.062537	15.6767	1.14481	1.22314	2.58772	10.9067	24.9113	1.66667	3.32544	1.91667	1.46809	1.65385
Trip13	22.14	1.28886	0.175231	41.0419	4.73224	3.76033	4.45175	50.6178	31.9803	2.04233	17.5444	1.36667	2.70213	2.5
Cyfip1	22.1379	1.14113	0.289513	69.5605	19.4344	16.9711	18.9956	47.3422	60.0197	18.873	44.9053	12.7	13.2979	18.4615
Atad3a	22.1239	1.04052	0.175915	43.0279	13.2842	14.062	16.3816	38.6489	19.4631	17.7619	31.8757	17.925	15.5532	14.3077
Sdc1	22.1214	1.23262	0.12947	30.9628	2.98907	11.3636	3.86842	33.7378	16.3054	4.61905	11.6805	8.73333	20.6809	16.8462
Rpa2	22.1144	1.10484	0.221248	51.4605	5.51639	5.07025	8.40351	77.5911	48.8325	9.03175	26.929	5.65833	5.06383	3.5
Plp1	22.1097	1.03162	0.700132	163.9	1.32514	1.3719	2.30263	121.987	546.833	4.11111	21.0828	1.51667	1.85106	0.307692
Tbl1x	22.1069	1.08853	0.238688	56.6279	20.6557	20.0785	14.0132	42.2267	38.803	17.9312	39.2722	11.325	16.6596	16.1154
Ncaph	22.0777	1.23871	0.20734	50.6977	4.95902	3.21074	3.86404	37.7556	73.6453	4.42857	29.503	1.31667	1.46809	1.34615
Pax3	22.0563	1.43191	0.13382	31.5651	0.251366	0.140496	0.0350877	27.3422	18.9655	6.7672	20.7396	0.00833333	0.0212766	0
Lap3	22.0384	0.950767	0.267644	62.8186	18.8333	19.4669	19.0658	83.08	40.399	25.3386	44.9586	16.625	15.234	15.9615
Clspn	22.0243	1.37223	0.0970599	23.2674	1.06011	0.483471	0.0921053	22.5467	21.2808	1.20635	11.3964	0.1	0.0212766	0.384615
Grrp1	21.9727	1.58505	0.0412587	10.6721	0.202186	0.433884	0.333333	13.1511	0.26601	0.37037	1.40828	0.858333	0.829787	0.0384615
Tfap2b	21.95	1.15105	0.183577	43.6535	1.42896	0.268595	0.644737	81.8178	22.601	7.21693	27.8876	0.0166667	0	0
Hspa9	21.938	0.70824	0.804702	191.221	100.306	94.6612	98.5219	216.756	136.724	128.143	196.249	96.075	90.5532	91.6154
Rrm2	21.9334	1.08272	0.616072	143.442	3.28962	3.57851	3.23684	262.533	125.527	7.51323	113.651	2.66667	3.06383	1.61538
Nup93	21.8907	1.07756	0.348767	83.2837	28.653	27.6116	14.9868	73.8578	51.6059	21.9577	64.4438	20.8083	17.2766	53.2692
Mlec	21.8781	0.838049	0.412101	96.4163	60.1257	58.7603	60.4561	64.2889	87.8374	45.2275	63.2604	42.1833	44.8723	40
Ncapg	21.8631	1.38769	0.21272	49.707	0.47541	0.326446	0.192982	52.4978	47.4828	0.566138	28.4793	0	0.446809	0.5
Bms1	21.8174	1.10592	0.233988	54.0651	19.1475	18.124	15.3202	39.5822	26.9901	21.2434	47.9112	10.2667	14.617	11.5
Moxd1	21.7978	1.47635	0.251642	61.2651	0.00273224	0.0123967	0.0394737	2.63556	144.803	0.428571	3.50888	0.05	0.0212766	0
Ipo9	21.7964	0.838753	0.537855	130.035	69.9918	71.0331	80.5351	80.9867	81.1133	60.8889	119.746	65.8333	70.1915	82.6923
Ctnna1	21.7934	0.782948	0.569926	134.851	100.287	73.4628	83.7456	93.4578	144.03	52.7143	97.9704	31.9167	74.5957	49.3846
Ect2	21.7878	1.52648	0.22155	54.3674	1.14481	0.884298	1.37281	33.7244	43.3251	0.671958	31.4556	0.558333	0.340426	0.192308
Trp53	21.7757	0.869645	0.308513	73.7279	18.0492	17.062	22.9518	98.2444	67.0049	43.9683	69.5266	19.975	22.6596	23.0385
Melk	21.7501	1.36408	0.177705	42.6	0.972678	1.17355	0.929825	42.4222	45.9458	0.587302	24.8343	0.108333	0	0.0384615
Rpa1	21.7447	1.07582	0.320222	75.7767	22.9153	14.1694	20.4605	79.1689	63.7438	19.6878	50.2249	13.1917	16.5957	10.7308
Mcm10	21.7429	1.58805	0.16139	38.8023	0.581967	0.805785	0.372807	34.4667	22.665	0.031746	12.0592	0.0916667	0	0.769231
Mdn1	21.7349	1.19271	0.238567	55.1721	16.4262	22.6818	17.3596	30.1378	19.6847	19.2804	37.1893	19.9333	22.4255	20.5
Mapk1ip1l	21.7089	0.868536	0.201488	47.6977	22	23.0041	18.886	45.1156	24.4384	21.9471	49.7929	14.0583	17.7021	14.9615
Chek1	21.6677	1.26961	0.121425	27.4	1.0082	1.16529	1.58772	34.4711	26.0936	2.20106	15.2722	1.425	0.638298	0.807692
Lrig1	21.6557	1.59223	0.122127	29.2767	0.125683	0.421488	0.618421	10.2667	32.1921	2.84656	8.97633	0.4	0.148936	0.0384615
Fat1	21.6474	1.46267	0.139968	33.1349	4.45082	2.40909	3.75	14.1733	35.1281	2.19577	12.858	1.35833	2.31915	3
Tbl3	21.6379	0.95699	0.321686	77.9884	29.5383	28.6033	32.2763	68.0444	38.4433	37.3651	64.3964	33	33.1064	30.2308
Tacc3	21.6372	1.13965	0.332232	78.8116	5.65574	4.55785	4.72807	83.3733	117.433	5.84656	66.6864	2.8	3.14894	4.38462
Wdr77	21.6131	0.852199	0.415484	99.6674	29.7678	35.7479	45.2982	131.218	64.2512	55.5556	72.5799	44.0583	39.4468	44.7692
Cand1	21.5923	0.804476	0.698816	162.27	98.8743	111.905	85.8114	120.644	90.1379	78.9153	163.065	71.1917	96.9787	107.615
Ipo4	21.589	0.996382	0.355539	86.2302	30.9536	35.2314	37.7588	58.7644	38.7241	46.0053	64.5325	42.2583	36.6383	56.1154
Mars	21.5597	0.953112	0.339002	80.6628	35.3825	35.7727	35.8333	63.8089	37.3744	37.0053	68.6686	33.8917	33.4468	30.2692
Nup205	21.556	1.20443	0.241192	57.3674	15.9426	13.9752	15.2149	36.7022	31.3251	15.3651	46.213	9.325	16.5745	10.6154
Topbp1	21.5007	1.15126	0.206312	49.0698	13.7158	11.8636	12.136	38.4356	42.8374	15.0317	25.1124	7.39167	7.06383	8.07692
Dtl	21.4768	1.54708	0.186209	42.7093	0.784153	0.318182	0.824561	35.3644	30.9015	1.61905	14.3787	0.191667	0.0212766	0
Set	21.4709	0.790611	0.290689	66.2349	23.1585	20.4793	33.1886	103.969	61.0049	35.9788	45.3077	30.825	29.4255	27.4615
Rif1	21.4552	1.08352	0.229069	52.4791	13.4344	12.4587	15.9737	50.7111	52.3251	14.7937	29.0947	8.675	15.6383	7.23077
Wdr43	21.4468	0.986955	0.323746	75.286	22.6721	24.5744	24.8904	94.5067	42.9212	31.9418	52.4142	20.2583	19.7872	20.2308
Ppp2r1b	21.4392	0.95807	0.390956	91.714	46.5219	44.5248	31.4561	100.911	33.0788	25.4444	77.2189	15.7583	33.9362	38.5385
Dna2	21.4359	1.48684	0.153566	36.5721	3.6694	2.54545	4.14912	26.96	14.069	2.77249	24.0769	1.225	2	1.46154
Rad51	21.4278	1.17079	0.155451	37.1372	1.21858	0.549587	0.684211	57.9956	42.0148	2	17.787	0.341667	0.702128	1
Sdad1	21.3975	1.09535	0.166517	39.214	10.8525	11.8802	12.4035	37.5822	21.5419	14.8307	23.0947	10.3917	12.4681	13.5385
Ccnb1	21.3974	1.22489	0.190204	45.0581	0.248634	0.053719	0.122807	49.9111	72.8818	1.05291	29.8107	0.025	0	0.615385
Lef1	21.3963	1.16778	0.088966	21.1977	5.14481	1.91736	4.92544	27.2089	14.4828	2.38624	8.54438	0.75	3.70213	0.0769231
Asf1b	21.3963	1.17848	0.137152	32.7372	2.25956	2.57025	2.16667	52.8267	24.6453	1.24339	15.1361	0.608333	0.851064	2.61538
Api5	21.3908	0.803815	0.435219	101.1	47.5656	54.5248	47.6228	107.68	75.3498	54.3386	88.8225	37.35	49.7234	40.8077
Ddb1	21.3887	0.639947	1.25992	305.184	256.369	249.583	239.136	201.698	182.256	179.815	286.598	148.092	235.468	239.269
Cirh1a	21.3877	1.02086	0.295212	69.514	20.1667	24.6364	20.5132	82.0178	29.6355	25.7037	57.4083	20.9667	24.5532	20.7308
Cct6a	21.3859	0.517877	1.59261	371.788	248.238	256.372	279.68	494.533	303.399	323.307	381.479	255.45	247.213	266
Ephb4	21.377	1.54588	0.0739443	17.2163	0.0355191	0.0991736	0.201754	8.76889	17.0887	2.70899	7.88166	0.0916667	0.0212766	0.192308
Chtf8	21.3759	0.782069	0.275312	66.5837	36.9344	36.8388	33.4342	59.1778	46.2611	32.9101	62.432	24.4083	38.7447	31.4615
Stip1	21.3562	0.621062	0.727775	172.84	104.268	111.715	104.561	193.311	129.606	119.524	200.118	90.9833	111.681	105.038
Tk1	21.3528	1.13603	0.05284	12.7442	0.112022	0.115702	0.201754	21.9067	16.0739	0.391534	5.31361	0.05	0.0851064	0.269231
Ddx11	21.3436	1.56383	0.0983834	23.6256	1.41803	1.3843	0.864035	12.5556	15.9852	1.31217	13.5444	1.06667	0.787234	1.92308
Fign	21.3416	1.11672	0.269335	64.1023	25.9809	6.59917	12.3377	27.0533	79.8818	26.5291	46.8462	2.06667	1.85106	0.307692
Abl1	21.3262	0.964258	0.227327	53.4163	26.4727	31.8802	27.1272	21.2044	33.0788	26.4392	44.0473	19.85	36.8085	37.3846
Kirrel	21.3247	1.54851	0.0480933	11.0953	0.177596	0.0247934	0.131579	7.78222	11.8473	0.343915	2.75148	0.00833333	0	0
Nono	21.2948	0.535847	0.619137	146.902	113.563	96.9298	102.171	144.449	136.389	122.095	167.763	80.6	94.0213	84.5
Zfp568	21.2937	1.38281	0.175524	39.8814	9.06284	6.41322	7.9693	20.7689	16.1429	9.85185	28.7811	7.53333	7.53191	6.69231
Foxm1	21.2931	1.47453	0.137788	33.0349	1.01639	0.752066	0.635965	21.3956	37.2906	1.02646	20	0.5	0.297872	0.653846
Sept9	21.2925	0.767159	0.625869	150.814	97.9481	71.3264	43.386	116.284	105.877	60.4868	239.213	20.1917	38.3617	38.4231
Rad54l	21.2867	1.52093	0.11179	26.5279	1.62842	1.40083	1.92105	19.7467	16.8621	0.941799	13.0592	0.558333	0.446809	0.5
Isg20l2	21.2537	1.02255	0.236419	55.6698	19.4153	17.281	16.6228	56.6711	35.9754	22.5767	36.3195	12.85	14.3191	14.5769
Tmpo	21.2511	0.914794	0.546784	126.751	24.0437	16.8678	27.1623	164.071	217.266	40.0212	83.8343	21.4167	22.8298	18.8846
Pola2	21.2467	1.19759	0.174147	41.4442	8.20492	5.08678	9.89912	37.7556	33.3498	7.13757	27.8698	5.825	6.44681	7.19231
Rhbdf1	21.2416	1.24563	0.108318	27.5488	0.704918	1.19835	1.27193	13.5822	69.2906	2.34921	2.19527	0.716667	0.574468	0.692308
Hells	21.2358	1.13817	0.197097	44.7837	4.5765	2.17355	4.70614	64.5422	40.7783	6.40741	27.6627	3.91667	6.04255	2.57692
Kif2c	21.2169	1.52041	0.171053	41.4023	0.210383	0.442149	0.135965	30.72	34.9557	0.386243	26.4734	0.341667	0	0.115385
Nop58	21.2108	0.839705	0.480858	112.284	27.1612	34.0413	30.5395	184.991	102.906	50.9947	84.6805	35.6833	32.234	32.1923
Tpx2	21.1972	1.25985	0.40214	96.3744	4.55464	2.92149	2.33333	88.5022	125.089	4.06349	82.8876	1.20833	0.914894	2.15385
Cdca7l	21.1782	1.42401	0.0900803	21.4279	0.412568	0.231405	0.368421	25.3289	15	0.571429	7.22485	0.225	0.12766	0
Lmo4	21.1767	1.02063	0.203554	46.9558	6.18579	8.39669	5.64912	62.9378	86.3153	5.62434	6.36095	10.075	8.6383	23.5
Utp20	21.1652	1.41092	0.130051	29.993	4.4071	5.54959	4.21491	16.9644	14.1281	7.72487	18.497	5.15	2.85106	3.30769
Caprin1	21.1549	0.580877	1.6503	385.53	295.533	306.864	285.697	362.853	265.271	272.55	412.905	207.95	288	280.538
Ticrr	21.1472	1.58265	0.0901588	22.0302	0.505464	0.396694	0.548246	13.0222	17.335	0.243386	10.426	0.2	0.510638	0
Smg7	21.1273	0.938966	0.247581	58.5907	28.7432	31.2645	37.2807	27.1333	46.6847	27.8095	36.2071	23.0417	34.1702	35.4615
Cdc45	21.1096	1.28864	0.16038	38.507	2.20219	1.61983	0.951754	49.0489	30.9409	0.94709	21.6805	0.966667	0.468085	1
Pkm	21.088	0.526265	1.24547	304.93	242.577	206.169	235.526	371.858	166.172	219.317	342.036	192.925	255.426	218.923
Notch1	21.0797	1.01818	0.325143	76.514	0.636612	0.190083	0.47807	12.7022	188.291	41.2751	113.302	0.408333	0.0212766	0.153846
Cenpf	21.0379	1.24755	0.283566	66.4116	0.833333	0.471074	0.692982	44.4756	141.054	1.53439	51.5325	0.408333	0.191489	0.461538
Lima1	21.0164	1.42366	0.181401	43.7535	6.43716	3.41322	6.87719	23.5422	46.734	6.62963	9.62722	3.46667	1.97872	1.61538
Chaf1b	21.0163	1.27792	0.18223	42.6186	3.6776	2.1157	3.96053	53.3467	27.6502	6.78307	23.6272	2.94167	3.17021	2.23077
Pcdh18	21.0156	1.38795	0.17793	42.1628	0.398907	0.123967	0.776316	26.4	48.7291	1.80952	29.4911	0.025	0.0212766	0.153846
Sephs1	21.0078	0.839544	0.330312	78.4349	30.306	32.9504	45.3158	83.4267	73.9113	35.545	56.8284	32.65	35.617	29.3462
Sf3a3	20.994	0.792406	0.331188	78.2698	29.0219	31.0455	33.307	106.849	70.1626	41.127	69.7337	23.9167	24.4043	27
Rcl1	20.964	1.01066	0.175115	41.886	7.34699	10.062	12.4561	60.64	22.7537	18.836	22.6746	12.4167	12.9362	13.0385
Tnfrsf19	20.9618	1.59817	0.215419	51.4442	2.19945	0.747934	6.90789	34.1733	39.4778	3.72487	5.46746	1.36667	4.48936	0.653846
Gsta4	20.9578	0.802325	0.0770443	17.8	0.243169	0.107438	0.00438596	68.0578	8.81281	0.402116	5.31953	0.0333333	0.0212766	0.153846
Xpot	20.957	1.05197	0.150095	34.8791	11.1858	11.9628	13.5658	29.6133	20.2365	13.8042	21.7278	17.225	11.7021	20.6538
Xrcc1	20.9264	0.983331	0.149291	35.586	10.7678	10.0124	14.4386	29.0978	37.9163	16.1005	25.9231	11.025	7.74468	12.5769
Spag5	20.9058	1.43006	0.1687	40.693	1.54098	0.466942	0.785088	25.72	38.3744	1.07937	33.8817	0.05	0.361702	0.884615
Slc35a4	20.8912	0.837975	0.221521	52.5884	19.0027	22.0207	26.8246	54.6444	43.5271	30.3704	48.5325	22.2667	20.0426	20.0769
Snx5	20.8856	0.831154	0.491522	114.94	21.2268	22.1694	18.2281	234.747	120.064	37.2646	82.8521	17.3417	24.7234	14.6923
Sf3a1	20.8797	0.796423	0.357673	85.3395	37.5027	38.9669	47.3947	80.9244	77.9557	49.1746	78.3136	34.6167	45.1915	37.0769
Cdca8	20.8726	1.09944	0.2523	59.386	4.56831	4.66529	6.37281	75.8978	87.4729	4.19577	46.497	2.925	3.44681	4.92308
Gmps	20.8719	0.790942	0.421942	98.0651	48.9918	45.8471	37.4386	130.409	61.1626	45.5132	95.5207	30.5917	29	30.5769
Slc16a1	20.8581	1.09425	0.283664	65.2488	11.071	8.27686	12.6579	106.582	46.1429	9.00529	35.0118	11.2583	11.0213	8.57692
Nup62	20.8262	0.780606	0.272291	65.4837	33.4454	30.4711	40.2456	62.5156	53.7389	32.1376	54.8876	34.9583	34.6383	33.3846
Cdca4	20.8183	0.921353	0.302828	72.7884	22.4399	16.7149	18.2018	85.0444	68.9015	32.1534	65.5385	12.6667	13.9149	16.3462
Fubp1	20.7928	0.606603	0.75296	172.477	113.926	111.132	104.711	200.16	175.429	122.72	164.988	98.375	106.489	110.692
Rfwd3	20.7922	1.12534	0.100132	24.2163	7.30601	7.33058	6.36404	15.5378	12.468	6.84127	23.1479	4.60833	5.74468	6.19231
Kif22	20.7521	1.30925	0.269901	64.5233	4.54918	3.66942	3.72807	59.3822	72.9212	5.15873	36.9822	2.49167	2.38298	4.15385
Cnbp	20.7424	0.665518	1.71519	397.284	140.981	172.789	151.452	743.391	409.916	235.254	340.343	135.767	143.021	141.038
Rbm14	20.7403	0.814615	0.193615	47.2605	21.6803	21.0579	26.1447	41.9956	36.5222	22.8942	48.2189	17.975	21.6383	17.7692
Ruvbl1	20.7342	0.870742	0.10179	24.3302	5.30328	5.81405	7.42982	37.24	23.4187	10.1005	19.1598	8.96667	6.6383	8.61538
Tmc6	20.7065	1.45574	0.11908	28.7256	2.33333	2.13636	1.98684	24.7378	22.0049	2.58201	7.98225	0.475	1.29787	1.26923
Ddx39	20.687	0.812413	0.521688	121.823	40.8934	39.2645	41.886	196.756	110.931	51.9153	101.917	39.0417	29.5106	33.3846
Plk1	20.6501	1.37043	0.212736	51.6605	0.330601	0.264463	0.429825	55	53.9212	0.751323	30.3136	0.308333	0.191489	0.461538
Lamc1	20.622	1.09991	0.176909	42.6767	10.1366	7.54959	10.9518	15.5333	90.5074	11.2698	13.7219	4.80833	4.68085	5.15385
Hdac1	20.62	0.778781	0.0727866	16.8233	9.20765	8.93388	7.82895	13.7911	20.2365	9.49735	17.0414	5.6	6.7234	7.38462
Sulf2	20.6068	0.90393	0.474143	114.04	20.0628	3.84711	10.1053	78.2311	187.542	85.1323	169.367	9.75	4.91489	4.53846
Bzw1	20.6023	0.608578	0.584138	137.984	85.5137	97.5744	92.6579	167.627	119.187	80.7725	134.296	64.9083	67.7021	79.0385
Pum1	20.5787	0.788292	0.353025	84.0349	46.3989	46.6074	53.193	50.5511	61.3842	54.3228	78.3787	37.2583	52.766	46.0769
Scaf11	20.577	0.747828	0.409752	95.1581	52.5437	54.0083	55.5307	93.7778	94.3005	57.1534	73	40.3083	46.1489	56
Ints7	20.5761	1.17468	0.183182	43.5814	14.2842	10.9545	13.2895	27.7511	19.266	13.0635	33.3432	8.125	11.0851	11.8462
Hat1	20.5737	0.861696	0.330164	75.9977	12.6284	10.7438	11.3509	167.751	87.9951	14.7196	39.2544	8.05	11.8298	8.57692
Ephb3	20.5681	1.67405	0.111595	27.4465	2.97268	2.17355	6.29825	8.15111	16.0148	1.68783	2.48521	6.18333	2.65957	0.730769
Nup98	20.5447	1.13664	0.204829	48.5256	14.3825	12.9298	14.8246	30.7556	30.5222	17.3651	35.426	12.2333	14.2128	12.0385
Vcp	20.5446	0.546456	0.316348	74.886	75.7268	68.8678	58.6623	40.8089	54.0936	54.4603	81.3846	54.2333	53.4894	63.1538
Numa1	20.5267	0.932246	0.198635	47.8721	18.6393	15.4959	22.5921	23.2933	45.9852	32.0053	48.4142	12.9167	19.7872	18.3077
Ftsj3	20.5247	0.948773	0.27003	64.307	24.1066	23.2355	22.0088	67.9556	38.6305	32.3333	52.0947	16.775	20.2553	19.4615
Rfc1	20.5153	0.972066	0.198736	46.1395	17.7131	14.3388	17.5044	45.1689	46.6108	16.0212	27.3018	14.4333	14.8085	14.6538
Ddx39b	20.5151	0.577642	0.861568	205.7	107.331	101.479	139.075	250.071	216.369	179	232.645	115.208	137.298	127.846
Impdh2	20.5149	0.872085	0.0526074	12.7419	3.67213	2.83058	3.85088	20.1778	11.8177	5.2328	8.50888	3.075	2.42553	2.07692
Myh10	20.4809	0.767073	0.336064	80.7791	39.5492	44.4256	44.5833	44.4	89.2512	39.4497	90.5621	46.95	49.8085	54.3462
Gemin5	20.4709	1.06542	0.228718	53.3372	22.1667	19.3347	16.9868	43.2756	20.2463	18.9683	44.7574	16.7167	21.4468	20.7308
Ddx1	20.461	0.642222	0.698116	164.456	96.1667	108.665	120.386	194.742	133.02	106.37	136.598	93.95	90.8511	119.731
Mthfd1l	20.4441	1.43277	0.123996	28.7395	4.22678	3.17355	5.2193	27.56	7.85714	3.60317	11.8343	6.675	6.89362	4.30769
Dlgap5	20.4434	1.28758	0.113355	26.3512	0.833333	0.714876	0.767544	21.7422	37.7438	0.582011	22.7929	0.0333333	0	0
Pcnt	20.4286	1.27497	0.115164	27.2512	9.11749	6.15702	9.23246	10.44	17.8621	7.08466	17.6036	3.45833	6.21277	5.07692
Cct3	20.4216	0.53808	1.55063	364.763	214.402	229.314	266.868	504.8	272.956	331.286	362.302	263.017	263.83	245.115
Ttll4	20.3883	1.48935	0.10044	23.4186	2.12842	2.33058	2.60526	14.3289	7.24138	3.21164	17.8994	1.11667	1.53191	1.34615
Rpl7l1	20.3669	0.819427	0.209857	49.7209	17.5109	15.3347	15.0482	68.16	57.4433	22.3651	39.3905	12.1917	12.2979	15
Abcf2	20.3599	0.758716	0.363088	85.1907	52.9973	49.3099	48.9342	78.2311	41.0493	56.545	93.5325	35.35	35.5957	37.8077
Gpr125	20.3428	1.0489	0.245448	57.386	19.8579	17.2025	21.5263	40.4978	52.8177	16.4709	42.7515	11.8	17.5319	10.2308
Prps2	20.3215	1.28541	0.125082	28.9674	0.931694	0.743802	1.51316	35.9956	28.1429	2.86772	12.4556	1.35833	0.148936	2.34615
Ccna2	20.2876	1.05889	0.611806	143.349	1.68852	1.99174	1.73684	212.973	247.177	5.62434	103.568	1.49167	1.34043	2.38462
Pxn	20.2664	1.12198	0.100779	25.3767	10.5164	4.42975	9.16228	10.8356	36.0296	3.20106	7.76923	3.76667	4.78723	8.46154
Nup133	20.2525	1.05051	0.246501	58.7186	19.7514	20.186	28.2061	48.4356	38.7783	20.4127	34.9527	16.9917	20.9362	22.3077
Gapdh	20.2482	0.660482	0.0750719	17.6093	11.4044	9.69835	13.4386	15.7556	15.4532	13.6561	15.0533	12.9583	13.1277	14.6923
Cdt1	20.2398	1.26839	0.137287	31.6651	2.39344	1.69835	2.26754	45.3378	26.5764	1.8836	13.0828	0.691667	1.78723	1.76923
Trim59	20.2178	0.995836	0.279507	64.386	9.10109	11.4752	14.5132	80.5689	88.3547	12.8571	49.2781	9.625	10.8298	10.3077
Plk4	20.2126	1.25643	0.14424	34.7279	3.96448	3.30165	3.84649	32.1511	33.6158	4.79365	21.1361	2.33333	2.68085	1.88462
Sepp1	20.2066	0.903343	0.278588	64.7651	2.08743	0.623967	1.85088	44.08	239.138	8.12698	12.7692	0.0666667	0.0425532	0.0384615
Aaas	20.2055	0.937414	0.190892	45.5	17.653	12.9091	17.0219	55.9289	39.5074	15.0317	27.2485	12.375	11.0638	8.34615
Pa2g4	20.1864	0.662153	0.670393	158.737	55.0082	52.0083	70.7982	321.049	152.601	90.9735	126.331	56.675	48.4681	44.1538
Cnot1	20.1591	0.945681	0.315076	71.8767	41.1721	40.0207	38.2149	39.0933	43.8424	32.0635	62.3077	21.475	33.1702	32.9231
Smek1	20.1565	0.937034	0.215184	49.1116	24.1667	22.3719	20.3465	35.8133	40.7882	19.9206	42.7041	12.2583	16.8085	13.7692
Col1a2	20.1469	1.65848	0.456418	109.288	0.251366	0.363636	1.20175	56.8622	130.34	1.25397	4.78698	0.15	0.191489	0.0384615
Papola	20.1433	0.646743	0.435818	102.74	64.8306	66.0992	63.0395	100.302	99.6355	75.7249	99.0059	48.175	66.1064	60.1538
Greb1	20.1342	1.07489	0.20091	48.3698	45.571	21.0083	26.0614	15.6444	10.2808	7.19577	12.5385	10.6917	43.766	20.8462
Nap1l1	20.1287	0.782566	0.61366	143	33.1011	32.4711	28.3947	252.818	149.803	79.7354	132.473	35.2583	22.1277	22.7692
Baz1b	20.1063	0.746815	0.380425	89.9605	63.8224	50.5702	52.3246	53.9289	89.1084	56.9048	85.2189	33.0417	41.2553	46.2308
Kcnk5	20.103	1.65291	0.08909	20.6837	0.0546448	0.0206612	0.0307018	11.9733	17.936	0.010582	5.23669	0.0833333	0.191489	0
Nol9	20.0915	1.13548	0.166755	40.893	11.9645	14.186	14.6886	31.32	15.665	15.0159	24.5325	12.1167	13.1277	13.9615
Heatr3	20.0865	1.02851	0.231603	56.1628	17.3497	20.7025	21.4737	50.1022	28.8621	23.8519	30.2781	22.35	21.1277	23.3462
Atic	20.0848	0.956136	0.095954	22.4465	6.91803	9.73967	10.386	23.3511	11.0591	16.8624	13.3728	9.95	9.3617	8.11538
S1pr2	20.0781	1.59449	0.178682	44.7488	0.174863	1.28512	0.0921053	50.8978	14.5468	0.62963	5.85799	1.15833	0.0212766	1.30769
Nup155	20.0714	1.0845	0.222337	52.593	17.6475	18.8182	19.0746	36.6667	29.9852	19.0847	35.5266	13.8167	15.7234	16.8077
Ctdspl2	20.0448	1.04513	0.131591	30.3837	10.3251	7.95868	9.72807	23.9822	32.2857	11.0952	19.4142	6.04167	9.34043	8.53846
Cherp	20.03	0.806672	0.175875	43.1419	21.1148	19.1198	28.6667	33.0444	33.7094	26.3122	33.8876	20.6917	22.383	27.0769
Mre11a	20.0143	1.26886	0.104633	25.0721	5.12842	3.9876	4.59211	23.8711	13.1527	3.80423	13.1953	2.75833	4.55319	4.73077
Wls	20.014	1.10663	0.200344	48.093	4.5	2.22727	3.57018	58.9644	66.798	7.56085	28.4793	0.366667	0.446809	0.576923
Chd7	20.0136	0.697324	0.425353	100.779	79.5656	61.0868	61.6711	49.9778	69.4236	94.4497	123.911	22.225	37.8085	43
Cdc20	20.0046	1.14328	0.320747	77.0605	2.23224	1.00413	1.2193	94.0489	122.419	1.98413	63.8402	0.5	0.765957	0.0769231
Timp3	20.0034	0.811264	0.314956	77.2512	1.19945	2.40909	1.22807	16.9244	397.217	3.39153	1.54438	0.95	0.425532	1.23077
Slc38a4	19.9861	1.44747	0.157984	37.1279	3.69672	3.16942	5.49561	34.9644	18.5074	0.640212	17.1775	0.183333	1.87234	0.269231
Serpinh1	19.9606	0.766273	0.3077	76.8023	15.0437	13.9132	15.2325	67.4978	214.33	43.5132	43.4201	5.08333	8.53191	17.1154
Tead2	19.9573	0.930946	0.20922	50.0977	5.04372	1.65702	4.10526	52.7289	71.7192	31.2381	64.4793	1.41667	2.61702	0.653846
Nup107	19.9567	1.04839	0.247077	58.1326	21.9208	21.9876	18.9781	51.7778	32.1576	16.746	45.7041	12.6083	13.1489	11
Eif3d	19.9544	0.613836	0.477106	113.107	62.6448	61.0041	79.5132	148.116	103.67	79.2963	107.142	64.1917	75.1915	66.9231
Elavl1	19.9518	0.679997	0.484048	114.714	58.235	45.3099	60.9035	141.218	99.0296	65.4815	151.604	31.3167	53.7872	45.0385
Ppfibp1	19.9263	1.39601	0.148305	34.4907	1.04372	0.88843	2.5614	36.2933	40.3547	1.66667	4.04142	1.1	1.12766	1.23077
Hspd1	19.9072	0.611531	0.364653	85.5163	30.7705	34.0331	42.8158	170.844	75.665	56.164	77.0592	44.525	37.9149	39.2692
Nek2	19.9006	1.54954	0.123455	29.3116	0.887978	0.85124	0.517544	21.6356	21.0246	0.666667	16.0828	0.125	1.08511	0
Smarcc1	19.8979	0.620583	0.602894	142.791	126.429	123.988	98.7281	93.6578	73.0443	100.958	163.763	63.2	80.9787	85.5769
Pcna	19.8949	0.74933	0.220143	51.0302	8.06831	7.06198	10.1667	118.12	68.8867	13.2646	36.071	7.86667	8.38298	7.92308
Dtx4	19.8935	1.1797	0.209897	51.9419	13.429	17.062	21.0439	27.3244	50.7734	10.328	7.91124	24.85	34.0213	25.5385
Vamp3	19.8793	0.88911	0.233084	55.6605	8.74317	8.43802	9.27632	98.3422	76.8522	12.3651	25.1006	7.88333	8.21277	6.84615
Inppl1	19.8652	1.2997	0.0640329	15.9186	0.86612	0.301653	1.29386	9.91556	14.6207	6.44974	12.3254	0.125	0.702128	0.615385
Phactr2	19.8377	1.28495	0.160919	38.4628	4.51366	4.4876	8.39912	23.3333	34.468	10.0265	9.84024	17.75	7.65957	11.6154
Hnrnpk	19.8303	0.437935	0.712826	165.953	155.292	147.066	127.491	184.884	173.266	145.952	190.527	81.7917	106.66	97.2692
Stt3a	19.8258	0.80112	0.37313	86.4907	36.3279	39.1405	37.6974	94.6444	123.251	42.2063	63	29.575	32.3617	24.9231
Trim27	19.8257	0.773585	0.309436	72.5442	34.6148	35.9959	35.6096	91.9778	48.0493	42.2222	62.0414	33.8333	32.6596	29.7692
Aurka	19.8223	1.33776	0.289184	68.3395	6.9153	2.34298	5.41228	65.2667	62.2069	3.21693	47.5266	1.79167	1.7234	2.65385
Wdr5	19.8209	0.948442	0.258414	60.914	23.6448	23.5331	24.364	60.3956	36.4483	25.0688	53.2485	19.6333	20.7234	22.1538
Mbtps1	19.7962	0.898337	0.333446	81.6326	34.0164	32.3058	35.9035	45.8756	67.9704	46.963	81.9112	25.2	31.1702	35.2692
Usp1	19.7773	0.914475	0.139755	32.9884	5.12295	2.5	4.26754	46.3778	56.7931	9.53439	24.1953	2.86667	2.68085	2.96154
Sgol1	19.7763	1.26698	0.109451	26.2116	0.393443	0.541322	0.324561	31.2889	32.7586	0.761905	14.9349	0.183333	0.191489	0.730769
Pold2	19.775	0.955945	0.109272	26.6465	4.10383	3.71488	6.27632	36.4711	34.1133	10.7249	15.787	5.03333	6.04255	5.46154
Eif3a	19.7733	0.496843	0.951264	222.935	154.5	152.165	174.211	307.142	232.813	184.825	188.568	142.842	170.319	162.5
Sae1	19.7638	0.553837	0.57937	135.444	97.8907	105.769	113.816	158.84	129.66	94.455	102.278	104.875	118.83	106.692
Msh2	19.7605	0.963052	0.255985	61.2767	19.2842	25.2562	24.4123	60.96	46.5074	24.2434	36.4556	20.5667	24.5745	25.6538
Myo10	19.7533	1.30303	0.115123	27.4512	2.42896	3.78099	2.64474	19.7511	27.2315	4.46032	15	5.29167	6.38298	5.07692
Suclg2	19.7465	1.12385	0.0574669	13.4302	0.568306	0.72314	0.403509	19.0267	18.1527	1.4127	7.52663	0.85	0.12766	1.11538
Polr1a	19.7366	1.16272	0.135803	32.3744	9.55191	11.3017	13.2193	18.0267	12.5665	11.1376	22.9882	12.7417	11.7872	12.2308
Flnb	19.7307	1.39912	0.137513	33.1163	3.61475	1.72314	8.25439	12.5333	22.7833	12.2857	15.9172	12.6167	5.29787	5
Myl9	19.7195	1.35484	0.152072	35.6814	1.1612	0.743802	3.32456	31.3911	50.6847	4.24868	2.9645	0.325	0.957447	0.192308
Efemp2	19.715	1.11579	0.0681128	16.2674	1.34426	0.752066	2.97807	5.91556	42.9655	3.14815	2.91716	3.65	2.08511	0.615385
Crabp2	19.7031	0.886157	0.721077	167.402	4.2459	13.1983	0.885965	381.284	179.975	14.619	174.68	0.7	2.3617	9.26923
Dctd	19.6863	1.02675	0.170509	40.2535	5.11202	11.2314	5.32895	66.4578	21.0345	14.8254	25.8817	13.2	13.5532	10.5
Ndc1	19.6859	1.17902	0.120526	28.3442	3.48361	4.42562	4.45175	30.7689	28.936	4.58201	15.6331	3.35833	1.59574	4.23077
Exosc2	19.6711	0.891835	0.181542	42.3837	14.3033	15.4876	16.8377	50.2133	34.202	24.0582	32.6746	14.35	18.2128	14.1923
Psmd2	19.6594	0.537635	0.66292	159.191	156.191	156.748	124.25	123.444	92.0936	104.196	153.988	104.433	117.149	140.808
Tmem132c	19.6519	1.7128	0.114084	27.1419	1.07377	0.909091	6.25439	7.37333	8.75369	0.936508	16.3136	0.433333	2.44681	0.0384615
Txnrd1	19.6483	0.626185	0.603648	142.672	108.552	104.12	101.439	137.293	70.7488	76.6402	173.343	75.65	116.213	110.038
Peg12	19.6475	0.999855	0.136241	31.7186	9.4918	8.93388	4.48246	41.4889	30.5468	9.94709	21.3136	2.48333	2.78723	2.65385
Ugdh	19.6475	0.894016	0.247705	58.0186	10.5	10.7645	17.0746	38.76	156.842	19.0794	22.4675	13.7833	15.4681	12.6154
Mybl2	19.6387	1.3992	0.053575	13.5186	0.773224	0.413223	0.758772	13.7778	10.7685	0.359788	4.60947	0.366667	0.425532	0
Gcn1l1	19.6356	1.08057	0.147362	37.1093	14.7377	12.5661	20.2939	12.12	16.6601	15.1905	27.5503	18.4833	18.4468	14.6923
Gemin4	19.634	1.28937	0.157226	37.4535	8.67213	9.45041	8.78509	32.9956	12.8227	6.56085	18.5621	6.2	7.21277	7.65385
Naa15	19.628	0.678213	0.473066	109.272	68.194	71.3223	63.3596	109.316	79.5567	82.0053	111.367	54.65	60.1277	51.8462
Aurkb	19.6058	1.43191	0.212752	52.2419	1.04918	0.607438	0.877193	45.7156	56.0197	0.656085	23.4734	0.075	0.0638298	0.423077
Slc1a5	19.5988	1.35872	0.100935	24.6419	2.27869	2.20661	3.49561	25.84	11.3251	4.68783	10.6154	1.45	3.08511	0.961538
Ttk	19.5908	1.42327	0.127036	30.686	0.95082	0.764463	0.780702	27.7111	28.8276	0.624339	14.6331	0.741667	0.446809	0.153846
Mmp14	19.5842	0.921268	0.164294	38.6256	4.11749	0.549587	0.767544	19.3911	107.315	30.6032	30.7811	0.491667	1	1.5
Sart3	19.5821	0.97764	0.168091	40.2209	17.1284	16.8554	17.1798	23.8133	27.798	20.254	33.2012	13.0667	14.8298	20.6538
Trip6	19.5709	1.0744	0.0747272	17.9395	2.37158	2.50413	4.26316	18.8444	33.7833	1.91005	4.57988	2.39167	4.70213	2.38462
Lsr	19.5676	1.42165	0.081303	19.907	0.265027	0.450413	0.359649	14.6933	17.4778	3.26984	12.6864	0.191667	0.723404	0.307692
Cdk1	19.557	0.881579	0.305647	71.5953	0.45082	0.553719	0.236842	134.307	178.118	1.28042	49.8639	0.1	0.0212766	0.0384615
Naa50	19.5534	0.832589	0.236133	54.6558	12.9699	14.2521	14.2939	101.822	57.2611	18.0159	36.8462	10.2917	8.02128	14.3077
Spc24	19.536	0.868406	0.0877974	20.6721	0.68306	0.297521	0.565789	41.0089	43.7291	0.661376	14.1302	0.333333	0.255319	0.0384615
Gtf3c2	19.5348	0.802901	0.343577	82.0302	48.5055	39.6818	48.5088	60.6933	64.8621	48.4233	72.5089	35.5	45.5532	27.5
Actl6a	19.5326	0.718608	0.375661	87.186	38.8716	37.2934	35.4386	128.324	75.3941	55.1164	89.1006	21.0083	27.9574	27.6538
Ssr1	19.5201	0.652536	0.572036	131.66	61.2568	62.1983	66.6754	179.982	204.005	80.1323	95.9053	55.05	55.617	59.6154
Cenpe	19.4951	1.12484	0.205636	48.9837	2.2459	1.22727	1.12281	41.2311	101.828	3.66138	39.1124	0.3	0.382979	0
Tspan18	19.4919	0.822829	0.545586	131.912	37.8607	13.9215	62.1447	54.6311	236.936	60.6085	185.899	41.0667	53.234	30.8462
Cdc25c	19.4868	1.20418	0.107072	25.3442	1.04645	0.657025	0.798246	24.8844	40.1724	0.857143	21.2604	0.4	0.425532	1.11538
Kif11	19.4857	1.43097	0.268174	62.7047	0.765027	0.72314	0.925439	41.1378	81.5172	0.962963	39.8284	0.133333	0.0425532	0.346154
Lig3	19.4824	1.10805	0.210257	49.3	19.4262	17.1529	18.1491	25.6667	27.8621	18.0106	35.9053	18.3833	19.3404	20.1154
Ccnb2	19.467	0.796608	0.19892	45.493	1.10656	0.603306	1.04825	73.5689	137.291	5.60847	46.7515	0.483333	0.595745	0.269231
Shcbp1	19.4621	1.08576	0.165399	38.8256	2.04098	0.884298	1.07456	57.2222	54.5123	0.783069	29.0769	0.2	0	3
Dis3	19.4614	1.05903	0.192046	45.0233	13.2486	13.1694	12.5614	48.0267	21.1872	13.5026	33.1065	9.675	10.9574	12.5
Ikbkap	19.4505	0.738259	0.376612	88.5256	59.3224	59.5537	63.5877	60.7867	41.5714	58.1481	85.355	55.625	64.2128	56
Ubap2l	19.4388	0.63923	0.54435	129.102	83.0738	93.124	112.627	103.36	99.9113	93.4815	121.84	71.2167	114.681	118.385
Dnmt3b	19.4177	1.4408	0.0661085	15.6465	1.29235	0.309917	0.964912	15.8844	9.40887	0.650794	5.95858	0.591667	0.361702	0.615385
Igf2bp2	19.4096	0.741924	0.364351	87.4186	52.418	53.4132	51.9737	84.1422	71.3448	36.4286	83.6805	19.05	45.1489	48.4231
Cct8	19.4077	0.464569	1.96515	456.163	341.448	365.517	355.886	653.707	395.764	375.598	435.757	333.392	321.319	357.115
Srsf6	19.4042	0.539604	0.883916	208.488	128.06	128.062	143.947	277.364	249.463	166.032	207.467	87.9	119.404	116.462
Cpsf1	19.3961	0.983427	0.254634	63.4674	23.0109	21.1281	27.2105	29.1422	34.3892	33.3175	69.5089	26.5083	29.5745	30.5385
Map3k11	19.3861	1.09352	0.114695	28.207	9.57923	12.1736	9.89474	16.6578	18.2759	10.3545	18.2485	8.11667	6.82979	9.96154
Eme1	19.3771	1.28299	0.068716	16.3977	1.23497	1.30992	1.17544	17.5067	15.4532	0.994709	10.3609	0.15	0.234043	0.346154
P4hb	19.3762	0.502815	1.08436	253.728	207.85	201.5	204.329	248.4	343.458	194.074	230.828	145.1	159.34	172.231
Anln	19.3756	1.42306	0.187947	44.0977	1.50546	0.491736	1.35965	32.1067	52.4236	1.96296	26.1006	0.358333	0.404255	1.61538
Anp32b	19.3749	0.723103	0.390712	92.786	22.7486	21.9174	29.3553	179.244	115.335	40.7619	76.213	26.3667	24.2766	20.6923
Cul4b	19.3689	0.974024	0.217206	50.7419	13.1967	16.3636	19.1579	61.0089	38.7783	17.2434	32.8166	17.175	13.4894	16.9231
Prim1	19.3599	0.868299	0.121866	28.7419	3.31694	2.40909	4.45175	50.2889	43.4433	4.04762	21.6036	3.25833	3.06383	4.19231
Lmnb2	19.3593	0.996675	0.140231	34.1791	15.0984	14.3264	19.114	16.1022	21.1823	17.1111	29.0296	11.325	12.9574	11.1923
Ddx56	19.3341	0.849889	0.200184	47.2419	19.623	19.8017	20.4079	56.1556	31.1379	27.6984	39.503	19.8083	15.7234	13.8462
Slc1a3	19.3228	1.86362	0.151551	39.6279	0.068306	0.0826446	0.0394737	13.24	19.9212	2.02116	1.92308	0.0166667	0.0638298	0.115385
Tfdp1	19.3111	0.741263	0.149752	35.7279	14.5273	16.7149	14.3728	46.7956	36.6847	21.0317	27.8166	13.7583	16.1277	17.5
Arhgef40	19.3051	1.30509	0.0999851	24.6465	3.95355	6.21488	8.98246	10.0267	26.5172	4.12169	2.43195	11.275	6.91489	13.0385
Tyms	19.3018	0.813331	0.167508	39.6349	8.65027	5.78512	8.3114	71.9644	61.1429	8.21164	27.8047	6.26667	8.97872	7.07692
Lrrc58	19.2966	0.703191	0.387185	87.893	74.418	75.3967	52.9649	50.1911	59	51.8519	72.5325	57.0667	50.1702	35.5
Fzd7	19.277	1.47479	0.0914766	22.2581	1.09016	1.21901	1.61404	13.2044	23.8079	1.44444	8.13609	0.908333	0.744681	0.384615
Pole2	19.274	1.11318	0.0584026	13.1326	0.778689	0.380165	0.54386	23.7778	14.7882	0.798942	6.17751	0.0916667	0.12766	0.0384615
Pfkl	19.2738	0.847887	0.392302	94.514	51.2268	50.8264	47.9825	118.591	36.7241	40.6772	57.8107	38.775	43.6809	41.8077
Incenp	19.2698	1.37001	0.181244	44.9419	4.81694	3.69835	4.01316	26.5644	55.4532	5.12169	21.213	2.9	2.95745	4.61538
Lrp4	19.2577	1.41762	0.0372987	8.48605	0.29235	0.219008	2.50439	6.84444	6.85714	3.53439	1.47337	0.883333	0.276596	0.307692
Sdc3	19.2485	1.2354	0.232081	57.3023	7.21858	7.50826	11.5921	26.8311	34.0985	20.5503	45.3669	39.5167	23.7447	40.0385
Rps2	19.2245	0.652878	0.237612	56.307	20.9945	14.876	29.0044	66.5911	88.4138	50.5926	51.142	27.875	23.2128	25.9231
Rfc2	19.2207	0.766135	0.211681	50.3488	18.082	16.6157	27.4649	67.5911	60.8571	24.4974	34.6331	20.8083	24.0426	27.8846
Kdelc1	19.2201	0.891397	0.187098	43.8186	9.95628	11.2603	14.1228	59.72	46.4039	19.4392	28.5858	13.9917	12.8936	15.5769
Evc2	19.2118	1.59773	0.0736469	17.8651	1.13115	1.12397	0.776316	8.80444	11.4335	1.94709	6.47337	0.1	0.595745	0.653846
Dnajc9	19.2017	0.760129	0.231587	54.0558	15.806	10.9628	16.5044	89.6267	81.8768	22.4127	44.8639	12.4583	11.9787	9.19231
Cnn2	19.1958	1.44219	0.294315	69.9977	11.0437	11.8595	3.53947	65.8622	50.1576	5.77249	5.01183	0.1	0.0212766	0.576923
Xrcc6	19.1777	1.02917	0.160925	38.2163	8.65847	8.10744	10.7193	43.3733	33.4828	11.418	27.3314	8.51667	7.23404	3.92308
Mms22l	19.1741	1.29905	0.105283	24.3814	3.43716	1.86364	3.08772	24.6267	17.0739	3.14286	14.3787	1.01667	2.23404	2.15385
Knstrn	19.1675	0.857944	0.124556	28.5907	2.26776	1.58678	1.85526	39.76	84.1626	3.75132	22.1183	0.316667	0.595745	1.53846
Enpp2	19.1512	1.13822	0.155616	35.9837	1.41803	0.842975	0.592105	13.1911	112.355	1.56614	2.2071	0.0333333	1.06383	0
Ran	19.1256	0.575113	0.576198	134.7	48.4344	55.438	66.3728	271.044	158.227	85.1852	124.947	64.4167	63.766	66.3462
Llgl1	19.1022	0.878731	0.251832	61.1395	28.3962	22.7521	29.0307	36.0667	39.5419	36.2646	76.0355	20.9667	30.3191	32.1538
Sf1	19.1018	0.572318	0.384532	91.4884	48.694	47.5579	75.0526	103.516	102.276	71.7143	98.3136	47.9167	68.4468	63.1538
Smc2	19.0984	0.80766	0.278747	64.3488	18.1557	12.7438	14.5614	94.3156	132.887	10.9206	50.7456	6.775	9.40426	8.42308
Casp2	19.0877	1.03476	0.237849	54.5093	19.3579	15.3471	21.4386	36.8578	41.7734	23.3704	47.7396	15.4417	17.3191	15.3462
Cbx2	19.064	0.922076	0.187154	45.0372	19.7377	18.0289	26.9123	30.3378	22.7537	21.8201	51.0296	12.5917	17.383	18.3846
Adk	19.0501	0.868666	0.148885	34.9605	8.70492	8.83471	10.3816	60.0667	31.2266	11.3016	25.4852	7.65833	4.2766	4.76923
Nrp2	19.043	1.11732	0.224993	52.1442	29.347	23.6405	21.6579	12.2444	35.1675	26.0212	33.7396	1.14167	2.3617	5.5
Ercc6l	19.0415	1.54273	0.0986505	23.8558	0.882514	0.809917	0.0964912	22.6756	12.4828	0.343915	8.80473	0.408333	0.234043	0
Cdca3	19.041	0.826243	0.143886	33.9465	1.8306	1.39669	1.60088	50.52	93.5665	2.27513	32.1302	1.49167	2.40426	1.11538
Slc2a1	19.0201	0.937795	0.234442	57.3953	13.959	14.9132	15.8158	94.2044	36.468	19.4868	37.4852	8.1	9.08511	9.5
Pus7	19.0057	1.13547	0.153885	36.7047	12.1667	11.3099	12.0877	28.7911	16.1281	11.7354	21.284	10.1583	8.74468	12.1923
Kntc1	18.9938	1.42556	0.0677031	16.6721	1.56831	1.04959	1.39912	10.4711	14.931	0.116402	10.4911	0.333333	0.489362	0.384615
Ppan	18.9933	0.905668	0.0900794	22.0163	4.65847	5.15289	8.83333	31.1289	14.3695	12.9683	15.2663	8.78333	7.7234	5.92308
Npm1	18.9872	0.53492	1.17625	274.063	70.8224	67.5579	80.6404	760.493	285.606	155.577	275.994	73.8333	72.5106	69.9615
Ago2	18.9402	1.04677	0.12544	29.5	9.98361	10.8636	18.9693	12.0933	15.1084	14.7778	27.0414	14.675	20.2553	15.3462
Nsl1	18.9335	1.47332	0.0823829	20.0535	1.88251	1.08264	1.30702	14.3289	16.8867	0.619048	7.38462	0.4	0.93617	0.230769
Gnl3	18.9326	0.771827	0.284534	67.0674	15.7596	18.6364	20.2368	127.778	53.9261	38.381	49.9586	26.575	22.2766	18.9615
Nol10	18.9251	1.03548	0.132574	30.5744	7.18852	8.53306	8.71491	32	13.5813	14.0582	29.1953	9.05833	7.74468	7.15385
Fam210b	18.9088	1.05123	0.497909	114.174	53.8142	11.8264	42.3728	35.6844	63.3103	37.8042	186.444	6.80833	13.2553	7.57692
Ncaph2	18.8676	0.771858	0.191329	46.1256	21.9563	21.8058	24.7982	40.2044	61.1133	22.127	34.9112	22.3333	23.7234	24.8846
Smyd5	18.8636	0.99105	0.166013	39.8721	10.776	16.0661	15.9737	44.4533	19.8621	15.5608	21.6627	19.1833	12.617	16.7692
Cntrl	18.8611	0.982918	0.141425	32.2209	9.87978	8.60744	7.67544	24.8489	47.9606	8.69312	31.6864	5.45833	8.91489	3.88462
Sapcd2	18.8518	1.41286	0.0703147	17.2605	0.696721	0.165289	0.504386	10.5644	23.9212	1.22751	10.432	0.266667	0.0851064	0
Dagla	18.8392	1.75456	0.0478537	12.3558	0.371585	0.46281	0.135965	4.80889	9.18719	0.142857	0.715976	0.508333	0.234043	1.96154
Chtf18	18.8266	1.49526	0.0657467	15.7744	0.95082	0.677686	1.02193	10.1022	12.3005	1.28042	9.59172	0.616667	1.04255	0.846154
Ifrd2	18.8147	1.12721	0.0433263	10.7465	1.20765	1.1281	1.87719	14.1733	7.2069	2.57672	5.86982	3.00833	2.19149	1.57692
Srrt	18.786	0.674201	0.304573	72.6651	40.8743	41.2314	52.3377	60.2089	70.0148	53.9365	75.7101	36.3167	46.3191	52.6154
Npr3	18.7639	1.15975	0.0803998	19.1535	0.0300546	0.0330579	0.0526316	12.8089	56.2167	0.560847	2.04142	0.025	0.0212766	0
Lonp1	18.7298	0.82634	0.222024	52.6605	31.5137	26.1074	34.6009	35.3156	37.9803	29.3651	39.503	31.4417	32.8723	27.6538
Thop1	18.7126	0.848404	0.160218	39.3581	16.888	14.8306	21.0658	38.1289	21.2808	24.8836	33.6213	18.9333	17.4043	17.8462
Dhfr	18.7119	0.772458	0.137841	32.207	4.42077	2.12397	3.25877	81.2622	44.4039	5.42857	20.4734	1.225	1.29787	0.961538
Ccnf	18.6963	1.52838	0.247366	60.7535	5.62842	3.39256	2.81579	37.6533	44.8473	2.44974	32.1834	1.10833	0.93617	2.38462
Nop9	18.696	0.863366	0.14528	35.4907	14.5137	14.0248	13.9693	36.9867	22.1429	20.6878	31.1775	12.0083	16.5319	12.1538
Wdhd1	18.6907	1.20892	0.204753	47.6767	15.5082	20.938	14.9737	34.3911	25.1921	9.33333	21.568	7.75833	12.6383	8.57692
Dek	18.6782	0.667957	0.297948	70.1698	17.9262	17.5041	18.6623	156.831	103.325	16.7778	54.8343	9.875	17.234	11.8462
Ccdc86	18.6727	0.928722	0.0831425	19.8953	4.44536	3.83884	5.96491	29.6622	14.5468	10.9259	13.7219	5.23333	4.97872	4.73077
Seh1l	18.6711	0.702986	0.343007	80.2488	45.0137	49.5909	43.6798	100.809	57.1576	47.5344	73.0355	28.4333	33.5106	39.8077
Fbxo5	18.667	1.13216	0.0965668	22.493	0.590164	0.706612	0.859649	34.7156	29.1724	0.619048	14.3964	0.358333	0.574468	0.653846
Tex10	18.6641	0.894755	0.26119	60.8209	21.8825	22.2975	21.7149	85.9422	34.0148	26.9365	45.5621	21.05	27.4894	26.0769
Xpo5	18.6595	1.01233	0.219006	52.1465	19.459	20.9174	27.7061	36.7378	21.9852	21.9471	41.2604	18.9917	26.8511	24.5
Smchd1	18.6524	0.931567	0.225468	51.4163	27.5574	27.2686	20.0044	36.8356	43.3547	19.2804	38.4142	12.95	23.8936	16.6538
Kif4	18.6507	1.4001	0.126434	30.0791	0.784153	1.11157	0.679825	20.1156	40.1379	1.02646	19.1479	0.291667	1	1.42308
Eif4ebp2	18.6336	1.20593	0.0560506	13.1907	3.83607	3.32231	3.91667	8.39111	3.97537	3.67196	12.0178	1.51667	3.55319	2.69231
Rab34	18.6316	0.842211	0.122336	28.9674	8.10109	7.35124	9.36842	47.4578	37.197	10.5397	14.0828	7.63333	5.65957	5.26923
2700038G22Rik	18.6207	1.16108	0.0491621	11.5326	1.74044	1.93388	1.75439	15.1867	6.81281	3.2328	6.35503	3.33333	0.765957	1.07692
Suv39h1	18.6207	0.912918	0.239882	57.3116	25.7814	25.8802	27.0614	49.2178	49.867	21.4815	42.7337	14.1333	14.4894	17.7692
Brca1	18.6196	1.54572	0.101136	23.6814	1.78142	0.900826	1.30702	17.32	15.7635	0.507937	10.0592	0.741667	0.723404	0.153846
Rsl1d1	18.6146	0.581891	0.471708	110.974	49.9945	52.7273	54.9167	202.058	96.9951	85.9312	108.467	48.2833	50.1702	53.3077
Cdca5	18.6083	1.18251	0.0987815	23.6884	1.43169	1.71074	1.54386	28.1111	29.4975	1.04233	16.1775	1.375	1.17021	1.46154
Wdr46	18.6053	0.832355	0.110275	26.7953	11.2322	11.1322	13.0789	27.2133	16.3842	17.4762	23.7219	13.7667	11.8723	10.4615
Snap23	18.5969	0.951335	0.134319	30.3047	6.01366	5.23967	6.10526	39.3956	40.867	13.0053	23.2071	5.11667	6.57447	7.15385
Snrnp40	18.5903	0.693239	0.274442	63.6698	30.224	25.4298	32.2237	85.0667	65.734	46.291	60.3669	24.8417	31.1277	27.3077
Casc5	18.576	1.1021	0.0849524	19.8953	0.540984	0.0702479	0.140351	21.1156	42.0985	0.486772	14.8817	0.0666667	0	0
Txlna	18.5583	0.750652	0.272963	65.5721	42.8251	40.8595	41.4781	46.6356	39.9212	46.6984	61.0296	31.6583	35.7872	37.6538
Uba2	18.5507	0.60419	0.581274	135.156	94.0164	82.6901	86.3728	174.929	117.192	86.6931	128.888	63.275	76.2766	63.4615
Ska3	18.5297	1.21666	0.10193	24.507	1.36885	1.65702	1.58333	27.3467	32.9557	0.931217	14.0473	0.583333	0.765957	0.230769
Eif3l	18.5174	0.461583	0.683242	163.293	119.533	112.793	136.684	209.898	177.443	152.667	149.231	104.192	110.34	102
Tmem123	18.5144	0.896268	0.213479	48.8628	9.55464	5.50826	6.54825	63.0133	65.4335	25.8783	51.0592	2.74167	5.34043	3.76923
Pold3	18.5036	1.03343	0.123967	29.4698	5.71585	5.54132	8.10965	35.3467	33.1626	7.4709	17.3077	6.56667	7	8.19231
Prtg	18.481	0.653058	0.111607	26.1605	2.96175	5.5124	2.13158	106.373	2.47783	0.52381	27.0651	0.316667	1.17021	1.69231
Igf2	18.4799	1.35384	0.0966663	22.4047	2.07377	3.8843	1.64474	11.4844	20.8374	3.89947	18.574	0.258333	0.446809	0.769231
Mob3b	18.4764	1.42588	0.0397079	9.99302	0.978142	0.380165	0.671053	8.56444	6.90148	0.936508	2.84024	2.00833	0.361702	0.384615
Ddx3x	18.4722	0.581465	0.679397	157.133	122.35	137.132	97.8333	152.169	118.768	118.037	174.154	70.4917	93.8936	96.7692
Id3	18.4711	0.710096	0.405312	98.2349	0.352459	1.07851	13.5351	182.502	328.833	10.0688	1.49704	30.15	8.87234	2.84615
Ncapg2	18.4509	1.40723	0.105324	24.2953	2.4918	2.03719	1.24561	19.88	24.4778	1.55026	9.4142	0.525	0.638298	0.115385
Aspm	18.4441	1.38777	0.146174	34.3349	0.628415	0.380165	0.473684	19.6089	60.0985	0.867725	21.3905	0.05	0.510638	0
Ppic	18.4365	0.662038	0.153947	35.9326	10.1776	3.80165	10.7281	37.3067	105.833	17.4868	24.5325	8.7	3.76596	1.96154
Ppa1	18.4333	0.582541	0.426833	99.4419	58.1093	41.1364	42.1053	190.809	79.3498	71.2328	101.562	37.1083	48.2553	27.7308
Smpd4	18.4308	1.00399	0.203792	48.6512	18.4836	17.1446	19.6404	35.8667	30.7389	18.5185	37.7396	17.15	17.4255	15.5385
Prdx6	18.4301	0.555646	0.728593	169.923	71.6202	71.905	88.1667	324.627	150.616	150.381	177.408	88.675	104.34	96.6154
U2af2	18.4183	0.791783	0.0414585	10.1116	3.9153	3.92975	6.05263	8.32444	10.3153	7.15344	8.99408	4.93333	6.78723	5.30769
Prps1l3	18.413	0.839065	0.236929	55.4442	23.9973	27.3223	25.6535	58.6844	43.1675	28.2222	41.5858	17.7917	27.8085	23.6154
Nme4	18.4123	0.777144	0.0801708	19.0721	1.62842	1.84298	3.63158	39.4889	24.5616	9.12698	12.9645	4.15833	3.59574	1.84615
Pak4	18.4085	1.0101	0.0870954	20.7605	8.45902	6.39669	7.83772	13.6667	18.3892	6.3545	23.3077	4.225	4.31915	3.34615
N4bp2	18.4058	1.24008	0.107979	24.5651	7.69945	6.7686	6.58772	12.5822	15.1773	4.45503	17.8225	3.41667	6.91489	7.88462
Fancd2	18.4038	1.70136	0.0714614	17.1326	0.377049	0.504132	0.192982	8.82667	10.0099	0.164021	6.30178	0.0333333	0.0638298	0.0384615
Cdc6	18.384	1.5458	0.150794	34.293	0.254098	0.0909091	0.144737	36.8756	18.8079	0.460317	9.77515	0.15	0	0
Nudc	18.3619	0.571325	0.14743	35.1744	15.1257	16.0413	24.1798	57.7244	40.9212	27.1481	31.284	21.2583	22.5745	21.8846
Klhl21	18.3594	1.46807	0.105402	25.1023	3.00273	3.52893	4.15351	21.0756	10.2562	5.25397	5.32544	3.96667	4.08511	3.84615
Nol6	18.3553	1.18315	0.137517	34.086	9.24317	11.2025	11.886	19.0533	15.5616	14.1958	19.8284	9.45	13.3191	12.3846
Itpr1	18.3493	1.63974	0.0551071	12.9	0.169399	0.289256	0.47807	5	3.51724	1.30159	12.7515	1.15	1.2766	1.96154
Ctdsp2	18.3372	0.858318	0.176773	41.6256	14.8798	15.0083	20.364	23.4667	81.1232	18.9894	23.0828	15.7417	15.8511	19.9231
Nmral1	18.3339	0.875441	0.152213	35.8581	6.38798	4.28512	8.92544	49.1778	37.5764	17.3598	42.3077	5.25833	4.65957	5.30769
Tra2b	18.3224	0.539515	0.17971	41.6581	26.4153	25.3926	28.0395	57.7333	48.4975	34.5238	39.1538	20.8667	24.617	21.6923
Iars	18.317	0.766499	0.389655	91.7535	48.7404	53.1983	64.75	75.2444	52.5222	57.2963	85.9349	50.9833	55.4043	66.7692
Rfc5	18.3007	0.900047	0.104298	25.4047	6.12295	5.54959	6.22807	40.08	28.33	6.12698	18.4142	2.73333	2.55319	4
Pds5a	18.3001	1.08202	0.14906	35.1395	15.2186	15.1529	12.4254	18.5556	20.1281	14.0899	26.1953	9.00833	11.5106	9.84615
Ror1	18.2994	1.51051	0.0561196	13.6674	0.885246	0.181818	0.429825	9.97333	4.867	2.9418	9.14201	0.508333	0.425532	0
Limch1	18.296	1.28482	0.0373943	9.35581	0.423497	0.123967	0.355263	4.69778	18.2463	1.99471	1.40828	0	0.0212766	0
Racgap1	18.2862	0.981557	0.28356	69.1302	8.25683	11.1777	21.3991	47.9644	116.074	45.3704	55.2899	19.2917	4.14894	9.03846
Kif20b	18.2835	1.15344	0.11789	27.5977	3.52186	3.01653	2.83772	29.3467	38.4039	2.37037	18.5799	1.46667	1.42553	1.84615
Cdca2	18.2832	1.38807	0.111111	26.5349	0.540984	0.38843	0.614035	23.3644	32.0788	0.78836	14.142	0.416667	0.361702	0.0769231
Ppm1g	18.2641	0.59003	0.484357	115.081	72.2077	86.9876	85.8114	145.942	86.3842	84.9101	78.3669	89.7917	83.1064	93.2308
Birc5	18.255	0.707913	0.183191	43.8	0.606557	0.417355	0.451754	101.44	115.665	1.66138	31.7515	0.241667	0.12766	0.269231
Eif5a	18.2525	0.407278	1.31557	308.844	176.421	196.74	247.544	619.378	296.251	284.937	295.763	237.683	235	259.885
Dnajc11	18.2461	0.698279	0.304729	72.2953	43.7104	47.9339	49.0263	65.04	39.7685	49.6032	71.3136	47.5833	48.7234	54.4615
Cluh	18.238	1.11838	0.162688	38.5953	15.6858	14.0826	20.8596	15.4889	9.65025	16.6243	31.0651	19.3583	13.7447	17.1538
Hspa14	18.2371	0.766947	0.219478	49.8814	23.306	20.7975	24.0877	73.0978	51.9704	24.0106	36.0888	19.9667	25.4468	16.6923
Cenpa	18.2223	0.72938	0.18677	44.0884	2.9071	1.5124	3.0307	83.2089	117.123	6.53968	45.6509	0.7	0.808511	1.80769
Rbm10	18.2162	0.785665	0.0915822	22.514	13.1667	11.2438	14.0614	13.8356	16.266	15.4497	19.6805	10.125	14.1702	11.4615
Ckap2l	18.2158	1.28158	0.172996	41.107	0.863388	0.429752	0.767544	34.72	66	1.7619	27.7988	0.108333	0.297872	0.307692
Ranbp3	18.2021	0.67071	0.210059	50.7581	30.4399	30.1983	42.1886	40.3467	42.8128	39.7831	45.503	30.2417	36.0851	33.1538
Tuba1c	18.193	0.941203	0.0515163	12.2953	0.125683	0.0826446	0.0745614	16.7378	30.8522	0.417989	12.1361	0.0833333	0.0212766	0.115385
Clic4	18.1823	0.81635	0.291412	69.8442	31.929	25.4174	47.8596	57.6222	59.3399	35.5714	75.2071	22.4917	29.6809	21
Suv39h2	18.1766	0.928292	0.132825	30.3744	9.34973	9	9.24123	44.0133	24.9212	10.2646	23.6154	5.75	6.78723	10.4231
Gm53	18.1474	1.94485	0.0104352	2.39767	0.0901639	0.0619835	0.0350877	0.488889	0.394089	0.100529	0.964497	0.0916667	0	0.192308
Acot1	18.1464	0.61326	0.0476491	11.7163	0.396175	0.330579	0.495614	10.7333	62.5222	3.38624	2.44379	0.233333	0.297872	0
Shroom3	18.1411	1.89772	0.0498383	11.6023	0.718579	0.165289	0.491228	1.70667	8.35961	0.449735	0.893491	0.216667	0.234043	0.0769231
Srsf10	18.1337	0.573958	0.211013	49.5721	25.0082	29.9174	28.6228	66.9778	58.1379	35.6931	44.4734	24.3583	33.7021	31
Nuf2	18.1178	1.08592	0.12186	28.5837	1.00273	0.586777	0.662281	37	50.7291	2.12698	22.4615	0.633333	0.510638	0.0384615
St13	18.1049	0.567942	0.297698	70.1256	35.1257	40.1198	43.1184	103.102	91.0345	48.2857	62.8521	34.6667	40.4255	38.1154
Pbk	18.091	0.837047	0.126135	30.486	0.191257	0.18595	0.0219298	51.5378	70.6897	1.16402	29.7574	0.025	0.0212766	0.0384615
Fam84b	18.0872	1.6821	0.0862615	19.9395	0.357923	3.04132	0.320175	4.57778	18.8621	0.714286	5.04734	0.975	1.48936	3.26923
Phf6	18.0872	0.77435	0.400779	92.2116	53.4918	53.5785	46.6754	87.1733	64.202	43.6243	96.4734	32.0417	43.3191	37.1538
Mtbp	18.082	1.24633	0.0770773	18.293	3.19945	1.54959	1.91228	15.3067	19.3596	2.78836	9.74556	0.825	0.978723	1.42308
Metrn	18.0622	0.687271	0.0410408	10.0442	0.297814	0.206612	0.210526	20.3822	31.9212	1.96296	4.47929	0.166667	0.595745	0.192308
Tomm40	18.0557	0.642751	0.17273	41.9698	18.8279	19.657	30.9123	51.9822	32.4729	36.3545	37.4793	33.325	31.2979	33.4231
Mrps27	18.0359	0.840836	0.11848	27.4907	9.81967	9.30165	11.4123	33.9156	22.5172	17.5608	21	15.7167	12.7234	13.9615
Sall4	18.0288	1.45798	0.093951	23.1488	4.95082	6.57438	2.14912	19.6533	0.137931	0.280423	10.9349	0.516667	2.40426	3
Haus6	18.0165	1.12053	0.0972766	22.986	4.98907	4.2314	5.64474	24.7733	16.1034	6.08466	14.8698	3.45833	3.23404	2.15385
Rpn2	18.0163	0.512565	0.663281	156.965	123.76	138.607	132.825	142.564	201.887	120.545	115.509	100.983	113.383	115
Serbp1	18.01	0.422624	0.872097	201.474	124.593	117.388	138.206	389.058	257.557	185.979	195.148	115.35	129.106	113.577
Strap	18.0094	0.507848	0.594441	139.57	83.5355	87.157	94.8596	218.622	137.754	113.614	138.391	74.2667	88.1702	87.9231
Cdc23	18.009	0.704017	0.383131	90.9837	54.4727	57.7686	66.2149	79.8133	73.8621	58.1587	77.4497	46.2417	47.8298	49.8077
Zwilch	18.0046	1.1641	0.0835247	20.3186	2.68033	1.88843	2.11404	21.5422	29.4384	2.1164	8.92899	0.758333	1.68085	1.42308
Setdb1	18.001	0.885795	0.212595	49.1326	24.224	25.6364	27.5044	28.2444	41.5123	28.1852	37.3314	23.8917	31.2553	32.6538
Cdh6	17.9886	1.00049	0.237843	56.9233	26.6393	6.70661	6.67982	56.3644	67.4532	2.40741	46.3373	3.025	11.1277	7.19231
Nup160	17.9878	1.03946	0.21875	51.4279	15.5301	17.876	24.4035	42.0622	31.3645	15.9418	39.5266	11.5917	23.7021	15.1538
2410016O06Rik	17.9831	1.06188	0.0792171	19.6488	4.31694	4.88017	5.05263	17.4267	25.4286	5.13228	8.56213	4.90833	4.93617	4.69231
Phrf1	17.9805	0.919864	0.19515	46.3302	25.5847	24.2686	25.1754	20.4267	22.2463	22.3439	47.4024	21.675	22.9574	20.8462
Ewsr1	17.9778	0.449959	0.48987	118.235	74.0191	80.1157	115.469	103.209	171.586	121.513	130.509	97.6	101.532	79.4231
C330027C09Rik	17.9702	1.10556	0.122785	28.8372	3.81694	2.25207	2.42544	32.12	36.5961	1.96825	25.7101	1.45	2.57447	0.0384615
Ttf2	17.9601	1.28102	0.11747	28.3372	7.40984	5.74793	6.20614	17.5511	21.1429	6.24339	13.1361	4.44167	6.04255	6.07692
Srm	17.9527	0.693426	0.359761	85.5488	22.2732	33.5496	44.3596	159.316	51.6355	66.5503	62.6746	69.2833	50.0426	51.3077
Ddx18	17.9424	0.824443	0.0479876	11.393	3.43989	3.22314	4.11404	17.9422	9.19212	6.07937	8.71598	3.31667	4.68085	3.07692
Rrp9	17.9401	0.865762	0.0855099	20.3953	4.81694	5.52893	9.28947	27.12	14.9212	13.7989	17.2604	10.2833	7.02128	9.69231
Eif4a3	17.9217	0.558582	0.299403	70.6209	32.2705	32.3017	42.0702	124.533	84.5468	52.5079	62.426	40.1333	43	45.3462
Rrp1b	17.9195	0.965074	0.0898606	21.4465	6.86066	7.47521	7.90351	24.4489	12.0739	10.3545	13.4438	7.25	7.42553	5.5
Nudcd2	17.919	0.729793	0.144982	34.5884	8.04098	7.17355	8.42982	56.2533	45.8867	20.5714	33.7574	7.26667	7.78723	5.96154
Usp37	17.9165	0.981548	0.196265	45.3302	18.3579	16.6983	15.3553	38.7333	35.2611	16.7302	30.213	15.8417	18.1702	14.4615
Rcbtb2	17.9093	0.675791	0.363797	85.8372	50.6858	44.4959	50.5921	98.6089	74.0493	45.9153	89.7574	33.5667	57.0213	45.1923
Trap1	17.9068	0.800312	0.220107	52.6093	26.7295	20.5537	25.8421	54.36	40.5813	30.6032	44.8107	23.0917	18.8723	26.9615
Ccne1	17.9049	1.174	0.202098	47.6372	6.51913	6.28926	6.03509	72.8	27.0049	4.08995	22.3905	4.70833	5.53191	2.38462
Slbp	17.8926	0.748178	0.187664	43.386	14.4754	17.3264	21.3026	77.5556	44.3596	16.6825	28.1834	14.6417	16.5532	17.1154
Hmgb2	17.8781	0.769022	0.0494496	11.7884	0.84153	0.644628	1.01316	23.9911	23.399	1.44444	9.78107	0.266667	0.468085	0.269231
Fubp3	17.8739	0.771059	0.146136	34.6628	12.4481	9.84711	11.8904	34.0933	48.9064	24.0476	36.3314	7.94167	12.5532	8.23077
Rad18	17.873	1.14549	0.0708371	16.6535	5.08197	3.76033	2.63158	16.7067	15.4631	2.83069	9.68047	2.06667	1.29787	1.19231
Brca2	17.8691	1.11263	0.0979619	23.4419	5.03279	4.83471	3.69737	24.1022	27.069	3.67196	11.7929	2.19167	2.53191	2.26923
Pum2	17.8683	0.654942	0.359422	84.6093	69.1175	74.4711	54.9474	50.0578	72.6995	46.2857	75.3846	45.6083	59.9574	48.7692
Cpsf6	17.868	0.569483	0.440176	101.772	67.4699	72.3223	72.4123	111.596	95.1823	76.9101	106.609	50.85	55.9787	56.0385
Zfp36l2	17.8621	0.934205	0.0297447	7.1814	0.295082	0.260331	0.434211	4.78667	26.3005	0.994709	1.1716	0.158333	0.0851064	0.115385
Eef1a1	17.8427	0.344447	2.5224	590.07	541.809	427.909	561.575	759.111	802.399	626.603	616.26	406.692	458.085	406.269
Frmd8	17.8254	0.9778	0.131923	31.5581	12.7432	9.92149	11.864	14.5333	41.5172	14.1323	22.5207	8.84167	10.9574	10.2692
Eef1d	17.8141	0.554859	0.261244	62.9581	22.6585	26.6074	30.3816	132.862	78.6847	35.5132	47.4142	30.925	31.2979	30.1538
Etf1	17.784	0.598168	0.32625	75.8465	50.0055	43.9876	35.6184	124.12	59.266	49.1905	71.2012	25.1583	27.4894	28.1923
Pkmyt1	17.7836	1.17804	0.0450356	11.0093	2.31967	2.55785	3.14912	7.13778	13.9803	2.0582	4.14793	1.71667	2.3617	3.80769
Atad5	17.7804	1.0422	0.112114	25.7163	6.98634	5.30165	6.32895	21.0533	33.9951	6.62963	17.9467	4.13333	5.19149	2.80769
Hmmr	17.7718	1.1929	0.125711	29.1744	0.101093	0.177686	0.0263158	28.4578	47.9704	0.412698	29.0473	0.0916667	0.0851064	0
Tipin	17.7577	0.578175	0.20087	46.5884	5.13388	3.18595	5.22807	130.533	91.4532	9.77249	42.9586	4.74167	4.7234	4.23077
Mad2l1	17.7451	0.704017	0.161398	37.4186	4.85792	3.6405	4.57895	89.3111	77.6502	5.88889	28.1775	1.89167	1.89362	2.61538
Tmem98	17.742	0.799184	0.0494136	11.5907	0.106557	0.0909091	2.58772	9.97778	29.6946	11.6296	12.4142	1.08333	0.659574	0
Gtse1	17.7406	1.4752	0.0761191	19.4977	0.306011	0.27686	0.429825	13.3289	17.6749	0.275132	10.2722	0.25	0.148936	0.461538
Rbmxl1	17.7375	0.600767	0.078165	18.0884	10.6175	12.281	10.0351	25.0356	16.8719	13.1958	17.8639	8.575	8.95745	10.3462
Hoxc9	17.7275	1.0667	0.0204877	4.63721	0.36612	0.152893	2.61842	3.99556	0.251232	2.40741	5.76923	4.425	1.46809	4.07692
Filip1l	17.72	1.54541	0.0857385	20.6209	2.15574	1.26033	2.82895	8.44889	14.6897	2.72487	7.2071	0.966667	0.914894	0
Rreb1	17.7016	1.61027	0.0448287	10.414	0.0901639	0.119835	0.214912	4.84444	13.7833	0.164021	1.92308	0	0	0
Ss18	17.695	0.655768	0.254892	60.7814	32.8169	25.6777	37.0351	57.2622	57.2069	42.2487	83.7515	21.3333	24.4894	18.1154
Whsc1	17.6795	0.629759	0.35263	80.8488	68.4781	69.9917	65.7719	51.1156	66.6256	51.2275	69.8876	59.0583	56.5532	59.6923
Tcf7l2	17.6782	0.709416	0.0470215	11.4233	0.180328	0.0826446	0.192982	13.1333	46.3892	1.95238	5.32544	0.1	0.148936	1.07692
Pes1	17.6637	0.72294	0.134553	31.7628	15.8169	16.0992	16.5526	41.3911	23.3744	22.3915	28.0473	14.2	15.1064	13.5769
Spdl1	17.6576	1.25517	0.0741455	18.1767	1.86612	1.13636	0.72807	17.8356	23.6158	1.42857	9.82249	0.458333	0.382979	0.115385
Ube2c	17.6565	0.698554	0.217991	51.7256	1.51913	0.347107	0.719298	85.0622	173.98	2.00529	68.568	0.25	0.0851064	0.423077
Megf6	17.6517	0.927351	0.109354	25.8023	7.66667	5.57438	6.2807	12.3067	24.133	4.48148	56.5917	2.00833	4.34043	1.65385
Pmf1	17.6487	0.698044	0.0837409	19.9628	2.11202	1.83471	3.77632	40.2311	44.7192	4.7672	17.8935	1.01667	1.02128	2.73077
Tsr1	17.648	0.853199	0.129899	31.6884	10.5437	15.9421	12.9035	37.2756	18.8325	16.9524	23.5207	11.7917	10.9149	15.3846
Naa40	17.6295	0.828763	0.215327	52.5093	29.4754	24.5537	35.807	35.4	31.798	24.5714	46.8402	24.1917	32.2128	23.3846
5730559C18Rik	17.6029	1.53839	0.0310496	7.68837	0.0901639	0.14876	0.214912	4.72889	5.61084	0.179894	3.86391	0.075	0.382979	0.0769231
Rpl3	17.5967	0.527104	0.0938768	22.0791	11.4809	8.80579	14.4298	32.6756	31.3744	20.9206	20.8047	14.3167	11.5106	11.1154
Hoxd11	17.5955	2.25054	0.0375491	8.88372	0	0.00413223	0	0.44	0	0.021164	1.56805	0	0	0
Ubtf	17.5784	0.802932	0.167072	40.286	19.7322	18.343	25.2851	29.9111	36.6207	27.127	35.0414	14.4833	21.4681	19.1538
Spcs3	17.5783	0.879388	0.257509	59.8279	27.2978	24.6033	24.2851	58.8267	59.5862	26.3704	42.1657	13.05	17.4043	14.1923
Litaf	17.5217	0.781134	0.227037	54.8814	19.7268	6.93802	19.807	67.6756	87.0394	46.7037	29.142	9.85833	10.2553	3.42308
Uck2	17.5157	0.70767	0.0921202	21.8	4.57377	5.65289	13.1711	41.8044	15.803	12.455	21.3728	10	12.5319	10.0769
Papss1	17.5119	0.741478	0.276262	65.2233	35.6202	31.5372	38.1228	55.9644	89.6601	37.4868	34.4734	38.525	32.6809	43.4615
Nudt5	17.5094	0.683205	0.119155	27.7209	13.8169	11.8967	14.7412	43.1333	24.4828	16.4497	27.071	8.03333	13.9149	13.1154
Rad51ap1	17.5013	1.07588	0.0702848	16.6488	1.44262	0.880165	1.82018	25.6889	20.931	1.46032	10.4201	0.783333	0.680851	3.07692
Cstf2	17.4952	0.908296	0.187739	45.8186	17.7104	20.0289	19.0965	41.1867	28.7734	19.3968	40.142	12.8333	17.4255	13.9615
Mta2	17.4893	0.692437	0.293034	70	51.3279	37.4504	42.1447	56.4222	51.8128	50.8995	77.6509	23	31.2766	32.2692
Chd1	17.4834	0.768457	0.183359	42.4698	23.1202	24.6364	26.6886	37.0044	34.4483	24.545	38.4083	17.9333	22.0426	20.6923
Blm	17.4808	1.19641	0.12177	28.5791	8.82787	9.01653	6.90351	20.6267	24.3596	3.97354	15.6805	2.675	4.57447	2.92308
Isyna1	17.4767	0.748824	0.232006	56.6186	19.2923	17.6612	51.8333	40.1644	46.1675	56.0688	30.7929	75.0583	40.0851	31.2692
Spc25	17.4727	0.740279	0.148458	34.4326	1.50546	2.10744	1.79386	71.0711	77.3744	5.11111	37.0769	0.241667	0.106383	0.730769
Cit	17.4685	1.57489	0.0526465	12.1605	1.31694	0.797521	2.36842	3.22222	9.29557	1.62434	5.81065	2.25833	1.38298	0.769231
Gatad2a	17.4679	0.667396	0.211572	50.3767	37.3661	36.1901	37.7763	39.4089	35.6453	32.4868	42.426	28.1833	32.4468	30.5769
Cep55	17.465	1.27467	0.0579662	13.5953	0.322404	0.18595	0.0307018	12.2089	22.0591	0.15873	9.69231	0.158333	0.617021	0
Ampd2	17.4643	1.00919	0.162888	39.8395	16.2322	9.28099	28.0219	22.6533	19.3202	18.8624	29.7692	20.8333	18.1915	18.6154
Tuba1b	17.4631	0.418369	0.387935	91.814	69.265	64.9545	71.0395	135.858	108.719	63.9418	89.6213	88.6917	76.0213	87.3462
Dhx38	17.4533	1.058	0.141438	33.8837	13.5492	12.4215	13.5044	16.9822	15.8621	13.4762	35.1834	9.36667	11.3191	14.0769
Smc4	17.4497	0.675831	0.249635	58.2977	13.5929	11.4669	13.1842	98.5289	158.03	13.5556	41.2899	4.93333	6.97872	3.96154
Sufu	17.4481	0.984021	0.143816	35.2372	13.9153	12.8884	14.8553	22.8356	29.3498	13	28.3905	9.46667	11.0638	12
2810417H13Rik	17.4285	0.462883	0.128316	30.6233	0.871585	0.293388	0.385965	88.2	84.266	2.08466	42.9527	0.15	0.361702	0
Zfp36l1	17.4231	0.419721	0.0777803	18.9209	0.0382514	0.0619835	0.236842	31.8978	103.33	6.90476	6.8284	0.0416667	0.0212766	0
Tram1	17.4179	0.696025	0.222176	50.7837	18.6776	19.6901	20.8333	70.8222	97.7291	20.7619	33.1657	14.35	15.7872	18.1923
Cct4	17.3871	0.385844	1.20201	277.849	249.653	259.19	266.132	389.622	257.951	248.169	255.467	215.917	242.894	230.846
Flrt3	17.3823	1.04736	0.155567	36.7907	3.70765	9.48347	5.96053	33.4356	74.1576	11.5767	4.94675	11.3667	8.97872	10.1538
Rrp15	17.3822	0.76656	0.0743303	17.5279	3.5765	3.77273	6.30263	34.0178	16.1872	10.4709	12.929	5	5.06383	5.46154
Cpsf3l	17.3731	0.759426	0.198446	46.8558	27.4235	23.3636	27.5877	48.8844	32.4975	29.2487	38.1716	21.8667	19.6809	27.3077
D19Bwg1357e	17.3671	0.671719	0.220027	52.5419	24.5956	29.8967	30.7807	65.7333	31.9507	38.1852	51.7811	33.65	34.4043	33.8077
Fut10	17.363	1.29347	0.0902918	21.2767	3.19945	4.16529	3.38596	10.2356	24.0542	5.30159	11.8698	1.46667	2.61702	1.96154
Prpf3	17.3625	0.840808	0.121695	29.3581	13.5765	14.405	12.0175	28.5778	21.9704	16.2328	20.7515	11.0083	15.7447	15.0769
Isy1	17.3418	0.743213	0.103507	24.486	7.81148	6.33884	8.44298	40.7378	28.8719	13.6772	22.7988	6.45	7.25532	9.53846
Paxip1	17.3408	0.954131	0.158852	38.3349	15.4836	14.6612	16.8421	30.3333	27.4286	18.4127	30.9408	10.7917	16.2553	13.3846
Pros1	17.3272	1.31532	0.0867176	20.8605	0.284153	0.855372	0.692982	16.3111	34.6453	0.851852	5.92308	0.733333	0.0212766	0.769231
Ddx27	17.3266	0.83689	0.125014	30	12.0383	12.9298	14.7851	33.2267	22.2365	18.3651	24.2012	13.7833	15.4894	11.4231
Megf10	17.3256	1.4631	0.138089	32.7744	0.00273224	0.0950413	0.0614035	13.4622	68.3645	0.047619	0.0295858	0.65	0.170213	0
Emilin1	17.3253	1.28667	0.115648	28.907	4.3388	10.938	4.04386	28.6089	12.8325	5.16402	9.7929	0.841667	6.40426	5.46154
Ahctf1	17.3211	0.863132	0.192952	45.107	27.2322	26.7149	27.7105	27.9244	27.4975	24.3439	34.0533	21.625	25.1064	25.4615
Srgap2	17.3174	1.23407	0.0741598	17.1512	1.95082	3.98347	4.16228	10.0933	16.8916	3.19577	9.43195	9.60833	8.31915	7.07692
Vrk1	17.305	0.751011	0.178622	41.6256	18.2459	15.5372	21.114	55.5378	45.1872	19.5926	38.9172	10.7833	20.1915	15.3077
Hes1	17.3035	0.852833	0.0571579	13.9116	0.0382514	0.0578512	0.22807	22.2311	44.2611	0.57672	1.09467	0.666667	1.04255	0.346154
Swap70	17.3028	1.30413	0.0851257	20.4744	4.38798	4.14463	4.20614	17.0311	11.1872	1.90476	10.6923	1.65	3.29787	0.538462
Oaf	17.2877	1.23806	0.0547886	12.5814	0.0491803	0.0413223	0.114035	15.1644	21.2118	1.56085	4.13609	0.00833333	0	0
Sf3b1	17.2867	0.420474	0.841133	197.391	187.434	192.264	177.833	183.098	198.365	169.545	200.444	141.317	176.957	177.731
Syde1	17.2811	1.46303	0.0413575	9.79767	0.136612	0.11157	0.241228	8.65778	12.8473	0.238095	1.36095	0.00833333	0	0
Lrwd1	17.2791	0.905635	0.0935527	22.2512	8.27869	6.13636	9.02632	20.8978	19.6108	12.4709	19.8047	7.33333	7.51064	8.46154
Polr3e	17.2584	1.14043	0.101342	24.2977	5.42623	6.8843	8.27632	17.1511	14.7537	8.30159	18.1775	7.475	6.08511	8.42308
BC055324	17.2536	1.28315	0.0990541	23.2233	2.8388	1.32645	1.67982	26.9689	17.0837	1.22751	13.7929	0.525	0.297872	0.769231
Zkscan17	17.2493	0.986489	0.140744	33.5605	14.2568	11.0909	12.5614	24.2622	23.4778	15	30.6154	7.21667	7.85106	7.34615
2610507B11Rik	17.2478	0.808661	0.213013	49.5419	31.9836	29.7893	31.9518	26.3244	37.5862	24.4497	46.5503	27.0667	25.8085	37.6154
Siva1	17.2455	0.611345	0.0834334	20.3302	2.25956	1.26033	3.67544	41.2356	54.1527	7.16402	13.2367	3.48333	2.6383	2.96154
Chek2	17.2393	1.15543	0.0441594	10.7884	0.915301	0.247934	0.79386	14.2622	12.2611	0.328042	6.3787	0.166667	0.106383	0.192308
Rbm38	17.2336	0.84451	0.0593287	14.1186	4.84426	3.39256	5.89035	18.0489	11.202	6.32804	18.4911	2.65833	5.61702	2.76923
Tnpo3	17.2179	0.714343	0.427696	100.481	80.5301	79.1116	60.1316	66.9378	43.3547	60.2804	97.2071	47.5917	63.1277	54.3077
Wdr90	17.2165	1.46216	0.0803353	19.0093	2.92623	3.59504	4.08333	7.36	11.8522	3.57672	9.72189	2.625	2	2.5
Hoxd8	17.2164	1.33255	0.0341528	7.60465	1.10109	0.681818	4.34649	1.46222	2.53695	6.20635	5.88166	2.55833	3.04255	0.884615
Topors	17.2083	0.86451	0.18787	44.0233	21.2486	19.405	17.5439	38.4356	45.266	22.4762	34.7574	12.2917	14.8298	11.9615
Ppm1f	17.2034	1.34116	0.105311	25.6814	4.85792	7.23554	4.0614	12.7867	14.9606	5.33862	11.3018	4.225	4.85106	4.61538
Exosc8	17.1851	0.60358	0.128655	30.5349	11.235	8.08678	11.5482	64.9156	48.5419	13.2593	23.1124	7.25	7.78723	8.30769
BC030867	17.184	1.52622	0.0466442	11.6907	0.265027	0.0413223	0.140351	8.33778	9.16749	1.78307	4.7574	0.0666667	0.0212766	0.115385
Traip	17.1661	1.2852	0.0540915	13.3186	1.08197	0.900826	1.15789	13.5867	13.4335	1.56614	7.3787	1.125	1.44681	0.615385
Huwe1	17.1624	0.536749	0.544369	127.419	115.383	120.136	135.237	62.9289	89.1823	103.571	128.124	93.2333	118.638	118
Mis18bp1	17.1534	0.995358	0.121642	28.7442	2.25956	1.15289	1.18421	36.52	63.5025	2.5291	21.6746	0.375	0.787234	0.423077
Bop1	17.1273	0.712371	0.236804	57.9163	29.1311	39.5661	42.5658	59.3333	22.064	43.4286	42.7219	43.825	41.7872	42.5385
Srp68	17.1233	0.732914	0.200626	47.3465	26.2787	27.0372	26.8202	35.7822	42.202	34.6508	50.0414	22.9333	22.5745	27.0385
Stil	17.116	1.41556	0.0901655	20.7884	1.61749	1.53306	0.622807	13.1689	24.6897	0.740741	12.2485	0.075	1.82979	0.307692
Wdr36	17.1136	0.862561	0.229839	54.9558	23.3552	24.2025	23.5702	65.9378	35.7488	25.5185	37	19.2583	18.4468	22.0769
Ddx51	17.0956	1.02362	0.100204	23.8581	9.00546	7.96281	8.48684	19.0222	13.2414	11.0688	17.6686	7.61667	8.14894	7.34615
Tead1	17.0942	0.991202	0.0642267	14.7837	2.5847	1.5124	1.65789	10.9156	29.1724	8.91534	11.8639	0.25	0.106383	0.423077
Mpdz	17.0923	1.04374	0.136737	31.1047	10.9781	12.3967	14.5175	15.5822	26.4975	14.4127	24.3432	9.4	15.9362	15.1154
Sox8	17.0866	1.18592	0.0411321	10.1	0.00546448	0.0909091	0.149123	11.0711	19.7537	0.470899	2.33136	0.225	0	1.19231
3110082I17Rik	17.0816	0.983884	0.0454658	11.0302	1.52186	1.45041	1.69737	17.76	10.266	4.4709	7.44379	2.13333	0.617021	1.19231
Ssr3	17.0654	0.501046	0.68768	159.07	103.402	99.3058	109.724	208.547	208.823	129.672	156.485	74.7667	101.596	101.885
Bckdk	17.0517	0.784298	0.15979	38.2	19.7596	14.8347	15.3289	41.6267	44.3153	20.545	28.9112	12.8917	12.4681	16.4615
Bccip	17.0493	0.63249	0.149163	34.8163	13.6148	13.1364	16.5307	62.64	41.2808	22.4127	31.6686	12.1	15.2553	11.9615
Troap	17.0472	1.3922	0.0426497	10.5349	0.117486	0.0289256	0.346491	8.77333	13.9458	0.0793651	5.05325	0.05	0	0.269231
Syngr2	17.0322	0.924172	0.0465551	11.1558	0.202186	0.231405	0.390351	15.2178	23.4828	3.70899	6.6213	0.0833333	0	0.0384615
Tgif1	17.0295	0.779505	0.0557873	13.2256	0.106557	0.136364	0.118421	22.48	36.0985	2.95238	8.08284	0.0666667	0	0
Esco2	17.0165	1.13712	0.0431849	10.0651	0.0765027	0.00826446	0.0263158	14.2978	16	0.587302	5.40828	0	0.148936	0
Lmnb1	17.0087	0.740789	0.146193	35.2558	13.8388	9.90909	14.5482	38	56.2266	15.3386	34.1775	10.5083	13.8723	7.34615
Usp39	17.0044	0.637189	0.247324	58.386	36.2049	34.5702	36.7325	72.1644	45.335	43.3228	57.355	29.625	28.9574	29.5
Bclaf1	17.0013	0.500149	0.637146	149.707	130.664	134.112	110.487	135.271	130.059	125.624	151.58	102.183	100.936	90.5
Wdr18	16.9998	0.652602	0.144869	35.214	16.0929	16.5289	24.3026	45.6133	28.0246	24.8571	29.5385	27.5833	25.3191	28.4615
Pds5b	16.9948	0.858792	0.218202	50.8814	25.9016	27.9463	25.2456	37.9244	54.9212	23.8624	28.9467	23.075	25.766	16.2308
Polq	16.9804	1.4837	0.0616661	14.086	2.2377	1.4876	1.98684	7.33778	10.0099	0.857143	9.6568	1.46667	2.82979	2.15385
Ehmt1	16.9639	0.667766	0.320178	76.4814	62.8224	57.3802	54.1842	44.6578	48.1527	49.1005	80.0769	39.2167	48.383	52.9615
Ninl	16.9617	1.15864	0.0919841	21.5349	8.03279	5.42562	7.91667	9.14667	10.0837	8.96825	22.2012	2.48333	5.08511	2.46154
Nup43	16.9446	0.718582	0.130956	30.186	11.0519	10.7273	11.6535	64.6	26.6601	9.2963	22.9112	7.75833	10.5957	6.73077
Bend3	16.9417	1.28508	0.0576899	13.3907	2.5847	4.59091	5.79825	8.24889	4.49261	2.92063	7.63905	4.43333	3.44681	4.23077
Nmt1	16.9339	0.706703	0.14224	33.3698	16.4945	16.186	20.1096	44.56	29.0936	18.4339	30.2485	11.7333	16.3191	22
Med14	16.9301	1.03664	0.152326	35.2023	14.3907	16.7314	15.9956	19.2711	19.6946	15.2857	23.6391	16.0917	19.5319	15.5769
Sox5	16.9238	1.23358	0.0703526	17.1814	4.97541	2.78926	1.29825	8.72444	23.399	2.78836	4.91716	0.475	4.34043	3.07692
Calu	16.921	0.552602	0.65524	153.093	108.328	100.438	104.675	138.716	270.571	85.8148	123.006	64.7583	94.5745	85.7692
Ddx41	16.9137	0.797463	0.142815	34.8605	13.0137	12.5165	16.3904	29.4044	36.0591	26.5979	33.0651	13.925	16.617	9.80769
Hcfc1	16.8999	0.5069	0.501713	118.179	87.9699	98.938	127.939	84.9111	110.872	115.233	115.615	116.925	108.213	124.577
Otud4	16.8921	0.930269	0.181844	42.8442	16.7596	21.7107	24.5833	32.6578	25.2611	22.4339	24.7633	20.6833	26.9149	23.5769
Nol11	16.8905	0.70143	0.232664	54.5814	29.2377	28.9587	32.6096	65.8222	47.6552	33.164	45.0473	24.2917	22.4894	24.2308
Peg10	16.8795	1.30068	0.156932	37.4628	5.47268	6.0124	2.39912	56.4711	6.41872	2.85714	5.84615	0.85	2.44681	1.61538
Srsf7	16.8792	0.397621	0.934719	217.94	148.049	171.45	163.079	376.578	256.128	189.243	220.609	123.375	161.043	131.269
Cep192	16.8705	1.02999	0.108271	24.9581	6.89891	7.32645	9.15789	15.0844	30.2956	9.08466	22.4438	4.75833	9.85106	4.84615
Foxp2	16.8691	1.31536	0.0698594	17.4	0.486339	0.22314	0.324561	5.13778	22.6552	11.6455	10.142	0.216667	0.0212766	0.0384615
Bora	16.8622	1.08817	0.088563	21.2651	4.95355	4.70661	4.73246	19.9022	26.0936	3.39683	13.6391	3.71667	2.17021	3.80769
Ppp6r3	16.8553	0.847875	0.280043	65.4605	38.4781	37.8264	40.1798	38.7289	52.8916	35.127	46.2959	28.1667	38.5745	36.2308
Gspt1	16.8477	0.543892	0.405887	94.6116	60.2923	57.0909	67.4737	123.169	93.2808	69.8466	104.071	56.3833	68.3404	53.8846
Ckap2	16.8446	0.916319	0.113861	26.5837	6.98361	5.37603	8.02193	29.8178	48.9852	5.22751	16.7456	3.50833	6.44681	6.57692
Cstf1	16.8378	0.911712	0.1051	24.9442	10.8005	9.7686	12.5088	21.8889	16	12.6561	21.8757	9.99167	12.2128	12.1923
Col5a1	16.8352	0.48447	0.0685202	16.2581	0.199454	0.31405	1.44737	36.4489	74.1379	1.62434	3.74556	0.775	0.276596	0.692308
Dhx33	16.8274	1.10605	0.15145	35.0256	12.1393	12.1653	15.1491	24.0711	16.7882	15.9259	23.1775	12.0583	11.0426	10.5
Chd1l	16.8233	1.34765	0.0645442	15.2349	1.74044	1.12397	1.71491	9.57333	14.9557	3.39153	7	1.625	2.25532	3.84615
Map2k1	16.8185	0.729883	0.262053	62.9535	45.3934	55.595	37.1009	50.3244	50.2266	19.0265	40.5917	22.05	32.1489	36.8846
Gltp	16.8164	0.828036	0.129624	30.1023	20.7732	8	13.9561	27.3467	46.665	11.6032	16.8402	4.70833	6.95745	3.19231
Ttc23	16.8086	1.14773	0.0637662	14.2977	1.41257	0.632231	1.26316	13.7822	14.7291	3.62963	15.9112	1.025	1.14894	2.07692
Cenpn	16.8086	0.970312	0.0704713	16.7302	2.0765	2.12397	2.89912	25.6	25.0985	1.77778	11.5325	1.71667	0.93617	0.807692
Rcc2	16.7915	0.566489	0.223805	53.493	24.1995	19.8306	44.4123	53.3644	71.6798	64.9418	57.2426	32.8667	37.4681	22.8846
Slc20a2	16.7911	1.22086	0.10061	24.514	3.12022	5.25207	3.88158	20.3022	23.2611	5.32804	11.1953	5.30833	8.10638	4.03846
Oip5	16.789	0.944514	0.0414984	9.86279	0.368852	0.384298	0.285088	16.2489	19.3153	0.592593	6.23669	0.208333	0.12766	0.423077
Nisch	16.7708	0.416873	0.778299	187.43	168.109	178.302	215.373	91.56	173.31	178.069	220.763	189.95	237.894	290.615
Ruvbl2	16.7632	0.596008	0.226784	54.0628	14.2158	15.905	30.9167	106.231	65.5074	42.6296	46.7574	31.5833	29.8511	31.0769
Usp7	16.7597	0.708749	0.214137	49.7512	36.2322	36.8802	38.0965	31.9644	35.798	32.4497	41.2012	30.1833	35.6809	32.4231
Hus1	16.7571	1.16904	0.0931189	21.8326	4.34426	4.16942	3.63158	20.2622	13.4286	3.25397	17.4497	3.63333	4.42553	1.53846
Cmtm7	16.7401	0.831699	0.0585343	14.2116	2.8388	2.79339	4.46491	24.5511	25.3005	1.60847	4.76923	0.741667	2.6383	1.38462
Celf1	16.7211	0.509979	0.449116	106.744	77.276	77.2521	98.8816	106.342	100.571	89.8889	114.272	67.6083	100.681	89.3077
Luzp1	16.7167	0.827411	0.183981	42.0442	24.1311	23.7479	22.5789	36.8267	24.867	22.0952	38.5503	23.2917	21.5957	30.0385
Egfl8	16.715	0.857578	0.0432682	10.9791	0.128415	0.235537	0.442982	0.546667	56.4236	0.396825	0.426036	0.075	0.148936	0.653846
Spred1	16.6985	0.807576	0.162717	38.9302	12.776	18.2107	22.5746	40.4667	46.7438	13.1164	15.1775	29.35	24.8936	23.9231
Phb2	16.6957	0.460887	0.366983	86.7628	50.3224	53.7314	75.0921	145.422	91.5764	77.836	78.4379	64.7417	69.8085	61.7692
Cenph	16.6816	0.64033	0.047679	11.4047	1.28962	1.2562	1.96491	27.1467	21.5665	1.6455	10.9112	0.733333	2.93617	2.11538
Gins2	16.6745	0.858601	0.0435035	10.5977	0.636612	0.946281	0.75	20.6089	18.7783	0.957672	5.85207	0.358333	0.489362	1.07692
Zfp219	16.6579	0.799071	0.0878879	21.6209	9.48907	8.70248	14.5307	9.95556	24.4138	14.5026	21.3491	10.75	12.2553	11.1154
Ndc80	16.656	1.02373	0.0838262	20.2233	1.10383	0.508264	0.640351	25.5067	39.8867	0.873016	15.2308	0.2	0.425532	0.730769
Fbxo30	16.6512	0.982862	0.160552	37.4814	16.4235	16.9628	13.2588	29.1289	28.9901	13.7249	25.1065	7.575	17.3191	12.9615
Stard7	16.6442	0.68843	0.364968	85.9093	64.3197	62.3843	59.4123	68.2044	56.6256	54.3545	73.7041	40.0667	48.617	56.9231
Haus5	16.6441	1.06534	0.0549422	13.7186	4.45902	3.69008	4.91228	9.07556	14.1773	3.46032	9.75148	2.58333	2.78723	2.5
Gpd2	16.634	1.00297	0.153281	35.7814	9.25956	12.8306	15.7325	29.1467	38.3202	10.7354	21.6213	14.5083	11.3191	5.65385
Xpo4	16.6245	1.19049	0.0853442	19.9047	3.89617	4.95041	7.40789	16.9244	10.9212	6.22222	10.787	3.10833	7.19149	5.19231
Scaf4	16.6152	0.909576	0.0925564	21.1442	11.3197	10.6529	11.6623	14.0489	15.0837	9.50794	17.355	9.875	12.6809	10.6923
Pabpc4	16.5998	1.04134	0.0158602	3.6093	1.39344	1.18182	1.43421	2.64444	2.43842	1.51852	2.89349	1.4	2.02128	1.5
Net1	16.5907	1.31914	0.0569502	13.6744	1.13115	1.76033	1.47368	14.1067	9.72414	0.809524	5.65089	2.46667	0.765957	2.11538
Sppl2b	16.5906	1.09659	0.0946175	23.2651	7.15027	6.30165	11.1623	12.08	18.5172	11.7725	7.2426	15.55	12.9574	13.0385
Zfp488	16.5832	1.9254	0.0291772	7.10233	0.0136612	0	0.20614	1.71111	3.79803	0.015873	0.236686	0.00833333	0	0
Eif3b	16.5794	0.57623	0.456873	110.381	57.3361	57.6157	73.4167	150.524	94.468	100.614	97.716	91.35	77.1915	75.3846
Ctdsp1	16.5765	0.918536	0.0201644	4.82791	0.333333	0.326446	0.846491	6.28444	11.8177	1.20106	2.14793	0.266667	0.404255	1.07692
Tmem55a	16.5759	0.548753	0.288186	68.1651	33.082	34.1488	47.8333	83.9378	121.153	47.5397	41.8462	43.2667	39.383	48.3077
Kat2a	16.5694	0.791942	0.150697	36.7907	16.2186	17.8636	23.8816	32.9956	26.6749	26.1429	26.8166	21.175	16.4468	21.4231
Serinc5	16.569	1.35796	0.136833	32.9488	10.459	9.92975	14.1404	5.49778	19.7685	9.62434	9.87574	4.525	18.5106	5
Saal1	16.5649	0.888115	0.114882	27.3628	9.89344	8.40083	7.85965	33.64	30.803	11.3704	19.5148	4.43333	3.91489	3.69231
Raver1	16.5594	0.690786	0.0486152	11.5581	5.0082	4.74793	8.47368	11.4578	14.4236	8.05291	9.56213	5.94167	8.19149	6.96154
Stag1	16.5585	0.84026	0.171198	40.4767	19.224	18.1322	20.7939	32.0178	37.1527	18.6455	33.6627	13.225	17.1277	21.0769
Nelfa	16.5523	0.806111	0.110601	26.3326	11.3443	10.6116	12.5482	27.8489	26.4335	12.5503	21.8994	9.53333	14.6596	9.19231
Morf4l2	16.5512	0.446284	0.439218	100.47	74.8033	80.157	59.364	155.489	141.502	70.9365	107.308	51.6833	60.1064	62.2692
Ppil1	16.5238	0.648565	0.155982	36.6628	12.2869	14.0826	21.1096	56.8889	44.8818	24.8254	31.2663	22.2917	21.2766	17
Syncrip	16.5193	0.543512	0.260953	61.4721	38.0956	42.2851	42.0132	65.9556	70.4778	59.3651	58.8639	32.4083	44.2553	35.5385
Fam53a	16.5138	0.857667	0.0791398	18.9721	4.56284	3.54132	6.01754	23.4978	21.5567	11.6085	18.3136	3.09167	4.40426	5.53846
Cactin	16.499	0.953825	0.0705098	17.1093	7.67486	6.29752	9.2807	10.4844	11.4039	9.2381	12.355	7.29167	6.82979	7.65385
Wdr75	16.4969	0.728974	0.218052	51.9116	20.3005	27.5785	26.7982	66.4356	38.9704	32.5344	46.2012	25.5333	28.9149	30.4231
Zfp106	16.4858	0.676461	0.305925	70.3163	65.2295	44.938	40.1096	53.2356	40.1182	50.9947	75.3195	30.15	38.1702	30.9231
Ezh2	16.4754	0.615871	0.301229	70.714	30.429	20.2314	27.5702	93.6533	108.734	47.2222	96.929	14.5417	28.4681	16.6154
Pdcd11	16.4754	1.14583	0.0890791	21.8977	7.21858	7.35537	6.66228	9.26667	8.71921	9.83069	18.6568	7.35833	5.85106	8.15385
Tars	16.4453	0.642922	0.258455	61.9326	31.7377	30.3058	32.693	70.1022	60.33	48.2328	66.1479	27.9	30.2766	23.6538
Zfp422	16.4415	0.553942	0.272691	63.1767	43.612	41.062	37.7895	68.3244	79.3054	52.8148	66.6331	25.45	33.1064	32.8462
Igfbp4	16.4343	0.606631	0.181567	43.5977	15.9945	14.562	15.3991	99.04	48.5419	29.8942	28.0828	3.38333	7.82979	4.23077
Zfp280c	16.4288	1.0296	0.131282	30.7279	9.39344	8.93388	10.5088	29.8	22.5123	11.3333	18.8876	9.00833	6.46809	5.03846
Ivns1abp	16.4273	0.504889	1.06317	247.791	216.74	290.298	225.86	207.951	162.808	168.884	239.686	175.133	199.745	217.077
Stoml2	16.4265	0.5599	0.175744	41.7488	18.4508	17.1694	24.3114	75.08	49.734	35.2222	34.8462	21.925	19.2553	19.2308
Rad23a	16.4223	0.746824	0.0600403	14.5721	4.98907	5.49587	8.67105	16.3333	16.2611	10.3651	10.2485	9.10833	10.234	8.30769
Tns3	16.4161	1.5047	0.0244044	5.84651	0.0409836	0.123967	0.162281	3.35556	7.61084	0.0582011	1.17751	0.1	0.148936	0
Nat10	16.4152	1.1813	0.121287	28.4186	9.15847	9.49587	9.2193	23.1911	10.2365	9.06878	16.3846	7.48333	5.59574	8.26923
Atf1	16.4098	0.982165	0.0459144	11.0512	2.42077	2.91322	2.89035	12.5067	12.7685	3.30159	5.85799	2.35833	3.10638	1.5
Mycn	16.4093	0.900514	0.324902	75.5628	32.1612	40.6488	44.3333	58	24.0049	56.4974	59.1361	40.7667	47.0426	36.1154
Polr2m	16.4078	0.40498	0.973501	228.609	143.344	379.219	179.684	285.142	212.616	162.831	206.355	156.208	143.17	206.923
Tbrg4	16.4046	0.84061	0.101253	24.6279	9.77049	9.7686	13.9254	23.9467	20.3842	15.0106	19.5444	10.9833	10.1702	11.1538
Mir17hg	16.4034	1.03505	0.085769	19.4209	3.8388	2.85537	6.28509	17.5644	17.069	11.3704	19.6864	2.81667	5.04255	2.69231
Bcar3	16.4034	1.17944	0.125168	30.2047	10.7623	20.1033	8.8114	14.3956	22.5911	4.17989	2.7929	7.675	14.5106	19
B3galnt2	16.4018	1.15383	0.114994	27.1023	6.75137	5.77686	6.37719	21.9556	19.9655	8.78307	16.6805	5.98333	7.78723	4.53846
Itga5	16.3986	1.60564	0.0576709	14.3186	0.5	0.61157	0.254386	12.9156	5.93596	0.968254	3.59172	0.15	0.0212766	0
Pdpn	16.3854	0.296889	0.0467869	11.1093	0.961749	0.553719	0.0482456	6.30222	92.202	1.12698	7.75148	0.0333333	0.0212766	0.0769231
Aars	16.3812	0.651555	0.360209	87.2791	70.2514	67.5702	73.2412	56.3067	45.9064	51.2063	82.6864	53.9333	71.7447	66.1923
Smc1a	16.3688	0.567157	0.321376	76.3209	51.9536	50.3884	58.7281	65.3911	106.591	57.7513	70.1953	43.7917	51.1064	57.0385
Slmap	16.3684	0.867998	0.117703	28.2186	13.3224	11.781	15.0702	17.7422	38.3596	11.7619	16.3609	12.2583	11.8936	12.9615
Bcat1	16.3632	0.693994	0.352598	83.2512	52.1175	41.6446	42.9254	115.791	13.867	52.4921	91.7219	44.1667	62.5957	38.6538
Rrp12	16.3614	1.25153	0.107034	26.3512	6.14208	8.44628	8.77193	14.6	5.46798	11.2328	16.6923	9.76667	7.68085	9.23077
Ncbp1	16.3595	0.566553	0.370007	87.3047	64.2842	58.3554	61.2149	100.262	64.8522	61.4497	99.9941	41.9167	50.4255	50.0769
Ska1	16.3578	0.778604	0.0350227	8.08372	0.0136612	0.00413223	0.245614	17.4533	20.2266	0.0582011	7.39645	0.075	0	0
Nes	16.3558	0.705563	0.203643	47.607	54.4891	27.3884	28.5	19.9022	96.6798	22.1217	11.5089	0.941667	7.65957	3.65385
Pphln1	16.353	0.756779	0.207465	48.2535	25.5109	28.1074	23.9912	54.4222	29.1527	26.4339	50.5503	18.1	22.9787	22.3846
Ednra	16.3508	1.5374	0.0663568	15.6767	0.68306	1.29339	0.828947	16.5733	11.5222	0.227513	0.195266	0.516667	0	0.576923
Tfap2a	16.3373	0.782097	0.0347217	8.36744	1.79235	0.359504	2.44298	8.52444	22.5468	3.90476	7.38462	0.175	0.382979	0
Kif23	16.3198	1.32245	0.103443	25.0605	0.625683	0.272727	0.219298	17.48	39.33	0.481481	16.0237	0.533333	0.680851	0.115385
Mdk	16.3087	0.708019	0.253956	61.4814	4.80874	0.946281	0.72807	122.96	98.9704	38.9735	77.3077	0.416667	0.659574	0.153846
Nek6	16.2998	0.891466	0.137257	31.8465	7.68852	3.22727	6.2193	26.8667	49.0788	47.0847	19.0473	4.24167	2.23404	3.53846
Polr2b	16.2981	0.645445	0.390439	90.007	62.7568	58.3719	73.2018	88.7867	69.7931	60.4021	81.5089	45.375	71.9574	73.5769
Hdgfrp2	16.2824	0.626706	0.150232	35.314	25.6885	23.6446	27.4211	28.3156	34.4039	29.1217	30.4438	25.5333	27.6596	23.9231
Nup37	16.2732	0.672684	0.0796082	19.1605	4.23497	4.04545	4.65351	40.7822	31.6798	5.91534	11.9349	4.38333	5.70213	2.80769
Sgol2	16.266	1.06677	0.0822231	19.2605	2.36612	1.20248	1.25	21.3156	37.9458	1.1164	14.426	0.716667	0.978723	0.884615
Noc2l	16.256	0.767825	0.122087	28.9977	10.8634	11.6983	15.6579	38.5867	24.4828	19.5397	19.3609	15.2667	12.9787	17.6923
Eif4ebp1	16.2401	0.592105	0.0716315	17.5605	6.16667	5.60331	12.3465	44.68	15.2611	7.86243	7.00592	7.05	5.23404	3.69231
Pdzrn3	16.237	1.34952	0.056639	13.3047	0.614754	0.289256	0.929825	4.44889	24.936	1.48677	3.19527	1.19167	0.340426	0
Gmnn	16.2365	0.544443	0.109622	25.386	7.81421	6.77273	7.79386	69.0889	49.7044	5.4709	12.8876	4.41667	7.38298	9.30769
Psmd3	16.2308	0.502779	0.327878	78.3628	61.7404	58.3678	61.114	80.4178	71.8719	64.5291	83.8521	63.1667	62.8723	70.1154
Dhx30	16.2302	0.744327	0.252415	63.1791	32.7678	36.7397	41.9868	34.3333	39.7833	45.3122	63.8639	41.3583	41.9787	44
Wnt1	16.2102	1.7326	0.0960624	21.607	0.0218579	0.0247934	0.0175439	26.5511	0.0344828	0.042328	1.51479	0.0416667	0	0
Nrf1	16.194	0.949194	0.164808	38.8047	13.2814	16.8058	18.9825	29.72	30.266	15.9683	36.7988	11.6583	18.5957	20.1923
Rprd1b	16.1792	0.8118	0.140877	33.2163	16.6038	17.781	18.4079	30.3467	26.6158	18.5926	29.3136	9.25	17.4681	13.5769
Rn45s	16.1726	0.410309	27.4166	6443.22	4321.22	3979.52	8953.47	5777.49	8009.06	7548.58	6680.68	5516.35	6984.53	6583.15
Krr1	16.1672	0.763431	0.115626	27.6256	10.9836	12.4339	11.5658	33.4089	25.6946	16.2328	21.5976	11.5583	11.4894	11.5
Nusap1	16.1533	0.997573	0.10129	24.5791	0.311475	0.322314	0.0964912	20.1556	70.1478	0.513228	23.4852	0.191667	0.0851064	0.384615
Poc1b	16.1507	1.02803	0.0826186	19.7953	5.20492	5.07851	5.64912	15.7333	18.532	6.90476	18.6036	3.24167	4.7234	3.19231
Limd1	16.1448	0.837966	0.20717	48.8977	28.7049	20.2397	21.8596	32.6267	37.0739	32.7302	53.2959	13.525	21.6809	7.76923
Amotl1	16.1447	0.875215	0.172827	40.7977	18.877	21.3967	21.2675	33.7111	32.9409	20.5608	28.2663	15.5	12.8085	2.5
Naa25	16.142	0.852611	0.175613	42.7884	23.4454	26.5248	14.9518	33.44	17.1133	21.4444	40.7751	18.0583	17.1064	20.6154
Dnmt3a	16.1414	0.75317	0.236766	55.1233	30.5984	30.0661	28.7939	41.0489	60.0148	43.8148	43.9172	28.0833	31.2979	19.5385
Chchd4	16.1378	0.698549	0.101461	23.4302	5.7541	7.70661	10.1535	50.6933	15.7537	12.1587	17.9112	16.8667	13.4894	10.0385
Gga2	16.13	0.649612	0.274969	64.5372	49.8224	42.6612	47.0044	64.9111	35.0197	34.8889	70.1538	28.675	34.4255	46.1923
Fanca	16.13	1.23189	0.048329	12.107	2.31421	1.29752	2.60088	7.87111	12.7882	1.38095	8.7929	0.616667	0.404255	0.653846
Lrpprc	16.1057	0.797617	0.282929	68.4837	38.6749	42.9298	41.864	47.6089	35.9557	39.455	57.3669	36.4083	42.1064	40.0769
Ptcd3	16.1028	0.66839	0.252055	58.793	25.7732	35.3595	35.4825	83.5778	43.335	34.5714	54.7574	29.475	30.8723	31.5385
Rxra	16.0958	1.38045	0.0393805	9.35116	0.128415	0.0950413	2.33772	4.58667	14.532	2.10053	3.87574	0.9	0	0.115385
Has2	16.0933	1.94189	0.0546449	12.4674	0.0218579	0.053719	0.00877193	4.79556	3.2069	0	2.37278	0.00833333	0	0
Map3k4	16.066	1.08681	0.119103	28.7977	10.694	9.83884	13.5833	18.3378	22.5567	8	14.8994	9.725	13.1277	12.7692
Eaf1	16.0483	1.0049	0.140002	32.5465	12.265	12.4008	12.2105	24.7644	21.0493	15.9577	28.4911	6.31667	8.7234	9.07692
Tcf7	16.043	1.28032	0.0396337	9.33953	0.677596	1.42562	0.72807	14.6756	5.18719	0.285714	2.77515	0.133333	0.787234	0
Zfp207	16.0412	0.402134	0.858377	198.949	164.907	162.773	177.794	261.338	219.143	187.931	209.124	125.058	177.021	145.654
Dag1	16.038	0.896458	0.189058	45.4791	17.8005	18.4008	27.0219	20.8844	68.8374	21.3016	26.6686	16.8167	20.1064	28.4231
Spats2	16.0334	0.945497	0.0640468	15.8279	4.86612	6.02066	8.09211	12.2622	8.93103	9.24868	12.4438	7.48333	5.31915	3.92308
Rae1	16.0193	0.601503	0.215583	51.1674	25.1858	28.2893	39.1535	72.0044	44.8079	39.254	40.0592	36.075	43.4681	33.5
Sh3gl1	16.0074	0.597184	0.166702	39.7884	23.123	21.8306	31.8509	39.9467	46.3153	30.8624	35.6036	27.275	30.9574	29.7308
Bmp7	15.9905	1.65334	0.0577999	14.4977	0.0163934	0.219008	0.324561	7.87111	14.6897	0.513228	0.769231	0.05	0.468085	0.0769231
Psrc1	15.9867	1.09217	0.0565523	13.3535	0.262295	0.181818	0.232456	16.3733	28.67	0.825397	6.94675	0.241667	0	0
Dusp9	15.9862	1.40252	0.0253031	6.26744	0.887978	0.384298	1.66667	4.37778	1.30049	0.851852	3.73964	0.8	0.723404	0.576923
Sox2	15.9736	0.693493	0.0225425	5.0907	0.0191257	0	0.0131579	5.00889	26.8768	0.444444	1.98817	0.0333333	0	0
Ep400	15.9711	0.630333	0.25864	62.4116	52.2104	51.6405	50.2982	29.08	46.8867	47.0899	56.497	35.175	42.4468	51.6538
Adi1	15.9669	0.7725	0.0892389	20.7884	5.64481	6.39669	8.29386	38.0267	26.6158	9.53968	11.716	5.45833	10.3191	7.65385
Fam178a	15.9648	0.828576	0.141016	32.486	19.9372	16.4711	18.8158	24.9911	28.7291	17.7302	19.4793	17.4167	14.1277	13.0769
Wbscr16	15.9515	1.05928	0.0722861	17.6512	4.2541	4.87603	4.94737	18.1822	10.6749	7.4127	11.1006	6.525	6.3617	7.53846
Khsrp	15.944	0.642546	0.0776253	18.6233	9.62022	9.63223	16.9167	15.8489	22.7044	13.7196	16.9822	9.8	12.5319	10.8462
Rrbp1	15.9434	0.865119	0.108682	26.3372	10.918	18.281	9.41228	18.4578	34.8424	12.8783	13.1598	9.66667	11.0638	11.7692
Pxdn	15.9431	0.693179	0.260614	61.7814	30.2869	40.3223	42.193	38.2622	99.3941	31.2222	46.4083	35.825	48.1915	42.3077
Psmd11	15.9292	0.539795	0.20937	49.4419	44.2104	38.8595	27.9211	59.4622	32.8374	35.1746	54.1479	25.3917	22.8936	22.5
Sept2	15.9242	0.475821	0.364581	85.0163	44.5765	45.7727	42.7895	114.893	192.025	60.1058	75.1953	33.025	35.5532	39.5
Rgcc	15.924	-0.0480587	0.103771	24.2674	0.0956284	0.0371901	0.0921053	3.12	330.266	1.39153	0.91716	0.158333	0.0425532	0.346154
Slit3	15.9218	1.63602	0.0545358	14.4163	0.0409836	0.132231	0.0921053	7.92	13.5025	0.291005	0.822485	0.0583333	0.0425532	0.153846
Ldha	15.9209	0.486548	1.50469	353.402	283.148	157.318	219.285	831.551	164.754	252.032	310.633	153.758	134.702	102.923
Hirip3	15.9182	0.987949	0.0458566	11.386	2.15027	2.02893	3.51754	11.92	14.8473	3.16402	6.40237	2.18333	2.40426	2.53846
Utp15	15.9178	0.857923	0.179356	41.8372	19.0574	18.0289	18.2456	45.4889	25.4236	19.3122	44.6509	15.45	15.8723	16.8846
Lama1	15.8997	1.62724	0.0701469	17.2116	1.08197	1.34711	5.56579	9.28444	11.7192	0.222222	1.50296	0.275	0.404255	0.230769
Foxn2	15.8953	1.07347	0.06491	14.9558	5.15301	6.7314	4.76754	12.4133	10.1182	6.73016	6.42012	4.59167	4.10638	4.15385
Rars	15.8934	0.542043	0.363504	85.5628	55.2022	58.9628	57.2895	113.947	70.4138	72.381	82.1065	54.8167	59.3617	52.2692
Dcaf8	15.8814	0.7129	0.196323	46.8767	26.9372	22.0248	24.5439	29.8489	53.8325	30.0529	57.568	21.75	25.0426	21.3462
Tfap4	15.8699	1.1081	0.0179498	4.34884	0.461749	0.438017	0.885965	5.99556	3.79803	1.61905	1.80473	0.833333	0.978723	0.846154
Lrp6	15.8688	0.835115	0.154231	35.8116	22.0109	20.8471	17.6491	18.5511	38.9803	17.127	25.1598	14.5833	22.0426	28.7692
Ppp1r15b	15.8636	0.792856	0.199985	47.2814	22.9617	19.9463	30.7018	30.8711	57.4532	29.8942	34.4911	20.0833	26.2128	19.5
Eif4g2	15.8569	0.336226	3.46922	801.447	800.708	856.707	910.868	779.093	589.103	770.206	1053.71	718.7	953.553	1008.96
Ptpn13	15.851	1.09662	0.114123	27.1651	7.21311	4.54132	6.43421	11.7956	59.6601	6.27513	7.16568	2.225	3.02128	1.53846
Hmga1	15.8471	1.03065	0.0105776	2.59767	0.491803	0.479339	0.859649	3.78222	1.05911	0.687831	2.01183	0.8	0.808511	0.576923
Zfp871	15.8456	0.701676	0.318883	73.8628	57.4317	57.2355	48.4474	26.5911	80.1872	48.709	64.1834	40.9	47.5106	61.0385
Pkn2	15.8452	0.82449	0.148649	35.0791	15.2213	12.5909	15.5746	35.1067	43.0099	15.3862	25.7456	12.5583	13.8511	9.96154
Cdk18	15.8354	1.0981	0.0442105	10.6186	0.352459	0.42562	0.179825	26.1333	3.86207	0.015873	5.43787	0.00833333	0	0
Mastl	15.8344	1.40848	0.0533637	12.7372	1.04372	0.826446	0.824561	10.5067	12.0837	0.291005	5.48521	0.3	0.361702	0.653846
Gabpb2	15.826	1.09316	0.0566282	13.2977	2.36612	1.50826	2.32895	11.0756	19.798	2.91005	9.86982	1.11667	1.31915	0.384615
Ctc1	15.8233	0.912544	0.16195	38.207	21.776	16.3636	26.2632	21.9067	29.3793	13.1958	28.8343	14.3583	21.4255	15.3077
Hnrnpll	15.8094	0.53374	0.376462	87.8721	52.5929	54.3058	65.5921	105.644	88.8227	73.2804	106.379	47.025	58.6596	60.1154
Elmsan1	15.8086	1.23219	0.0355309	8.55349	1.34699	1.79339	3.52193	5.36	7.84729	1.89947	4.78698	2.15	3	3.15385
Trip10	15.8064	1.14624	0.0404119	9.36047	1.88798	2.33058	3.44737	9.16	5.48768	3.33333	4.93491	4.25833	4.65957	3.26923
Myl12a	15.801	0.571684	0.165503	38.8953	11.9781	6.7438	12.0965	78.4089	81.9606	22.2381	31.0178	8.79167	9.6383	9.03846
Zbtb1	15.7977	1.12279	0.0942315	21.8744	5.56557	6.0124	8.88158	17.8133	18.8325	6.95767	7.28994	11.8583	4.55319	4.76923
Dscc1	15.7942	0.886325	0.029732	7.02326	0.218579	0.231405	0.289474	15.8133	10.9754	0.375661	3.33136	0.00833333	0.148936	0
Smtn	15.7793	1.29555	0.0421326	10.9744	0.448087	0.22314	0.828947	5.58667	19.8374	0.994709	4.5858	0.141667	0.191489	0.461538
Rcn1	15.7768	0.525642	0.218776	52.107	14.8333	6.61157	14.2763	80.6667	171.207	29.5026	34.6391	7.43333	7.12766	6.19231
Nucks1	15.7647	0.582005	0.289393	67.007	34.1585	35.9132	44.1535	84.5644	122.345	36.8466	52.8698	32.15	39.1064	41.8462
Odc1	15.7644	0.507146	0.121681	29.7279	5.03552	4.19835	8.50439	75.3289	47.0493	24.7302	25.6154	8.25	9.12766	7.92308
Ncapd3	15.7576	1.09247	0.113548	25.6233	10.4617	7.57438	11.4605	19.6222	18.867	7.3545	15.1124	6.49167	9.3617	6.76923
Arhgap10	15.7568	1.17729	0.0249774	5.89767	1.18306	0.690083	2.75877	4.80889	5.44828	1.49735	2.3432	1.24167	2.14894	0.423077
E2f3	15.7527	1.01794	0.120103	27.493	12.6284	15.9339	13.0658	16.8711	17.2118	10.455	16.0237	12.8917	9.80851	14.7692
Nob1	15.7421	0.650889	0.124375	29.6302	12.9617	15.343	19.3816	37.6444	24.3744	26.8995	26.0355	16.775	19.4043	16.5
Pwp2	15.7401	1.17721	0.108551	25.5233	7.21311	6.42975	7.69298	16.6356	12.1823	9.39683	18.6331	11.3417	8.38298	5.07692
Snrpb	15.7331	0.442692	0.560977	132.819	61.8607	57.219	82.3728	261.022	201.936	120.302	141.03	65.275	64.1277	64.0769
Car14	15.7329	1.40408	0.0480378	10.8605	0.163934	0.0206612	0	11.2044	0.576355	0.021164	13.4734	0.05	0.255319	0
E2f5	15.7305	0.596985	0.0931638	22.5326	4.53825	5.3719	4.31579	46.6711	50.3202	8.15873	13.7396	3.88333	5.76596	5.30769
Dbf4	15.7179	0.808008	0.13491	32.2512	10.7377	10.6942	11.1535	45.1956	46.867	10.6085	22.5799	7.28333	8.91489	6.69231
Prmt7	15.7179	0.675726	0.205794	49.3	30.4372	32.7521	34.3114	48.4222	34.2167	36.1481	40.2899	31.7583	32.9574	28.8462
D2Wsu81e	15.716	0.778192	0.0852912	20.3256	7.20492	7.67769	10.9649	23.2933	16.2217	15.5291	16.7456	12.6083	12.1277	10.3077
Bmpr1a	15.709	0.763808	0.173971	40.6326	17.3224	14.2686	21.7982	32.4089	65.8966	20.746	33.5148	17.2083	16.2128	18.3462
Ecd	15.6739	0.667571	0.203286	48.2372	35.5656	34.8802	31.3596	41.1067	33.601	26.2751	42.4142	29.8417	31.3404	33.1923
C1qbp	15.6642	0.418637	0.398487	93.5977	43.6694	51.1901	73.6272	205.747	95.5271	87.4021	79.1006	75.3583	63.9362	68.5385
Ubqln4	15.6542	0.585716	0.177203	42.807	29.429	28.4504	40.6535	38.6978	40.8128	31.7989	34.8402	23.1083	25.7447	27.7692
Ppp2r5d	15.6209	0.663504	0.274231	67.1581	47.3525	48.4793	49.5263	53.6089	59.8079	42.3757	46.5207	38.4833	37.4468	48.3846
Mettl13	15.6196	1.0894	0.0867089	20.5	6.07377	8.10744	7.94298	17.0711	6.18227	10.4921	15.7811	7.00833	9.12766	4.92308
Noc4l	15.6188	0.761382	0.144508	33.993	15.2186	13.3678	15.75	43.6533	26.8522	21.127	29.5325	17.0583	14.6383	14.5385
Cct5	15.6162	0.319784	1.41928	334.049	287.79	308.909	353.645	479.698	302.956	361.497	357.734	310.642	301.128	313.846
Cnot10	15.6161	0.743773	0.177607	43.1093	23.8197	24.3099	24.3947	33.4133	45.9557	26.2116	31.716	22.1	19.8936	21.6923
Kif18b	15.6019	1.50635	0.0364184	9.22326	0.00546448	0	0.0701754	5.52444	10.6847	0.169312	3.95266	0	0	0
Enoph1	15.5809	0.731299	0.0994858	22.7884	8.16393	9.2314	11.7807	32.5556	26.2808	10.9206	18.0059	12.8083	10.766	11.0385
Fbln1	15.5658	0.582221	0.103093	26.1535	2.42623	2.65702	3.93421	46.5956	77.3645	11.9365	19.2604	0.741667	1.14894	1.07692
Aatf	15.563	0.79733	0.110262	26.1256	12.9098	7.87603	11.6491	29.4667	20.3941	16.381	24.6391	10.3917	10.3404	10.2308
Eprs	15.5605	0.449324	0.513119	121.491	112.525	120.583	108.816	133.476	100.729	104.72	95.6982	93.3083	95.0213	89.0385
Slc30a5	15.5536	0.867231	0.188194	45.0837	19.541	18.186	24.7895	39.5511	43.468	23.0212	31.1006	17.2333	19.4468	22.0385
Ppid	15.5533	0.456129	0.153582	35.7093	16.6694	22.2893	24.0921	72.6089	33.8966	31.5873	29.9882	29.2583	25.8085	27.9615
Ankrd27	15.5514	1.14711	0.0998761	23.3977	8.63115	7.20661	8.67544	18.7422	12.67	7.3545	13.9467	3.78333	5	5.84615
Atm	15.5374	1.09471	0.0974118	21.1047	7.89891	10.0868	7.53947	13.68	18.2118	9.65608	9.76331	8.14167	7.70213	6.69231
Mdc1	15.5329	0.986577	0.0942073	22.1163	7.20765	7.74793	10.3728	13.7467	31.2118	7.60847	11.4852	8.9	12.4255	11.1538
Poc1a	15.5181	1.02981	0.0397546	9.63256	1.0082	1.13636	1.49561	10.5644	14.2414	1.74603	7.44379	2.25	1.12766	1.76923
Rpl4	15.514	0.356658	2.08891	491.477	370.325	299.095	408.702	844.227	728.172	511.937	496.006	247.758	297.319	263.577
Gtf2h3	15.5111	0.707276	0.124181	28.8953	14.7486	14.3636	16.0482	36.68	30.5172	16.1058	24.0651	11.0917	13.234	15.5769
Brix1	15.511	0.516245	0.174248	39.9744	17.9153	15.4835	16.4298	90.96	41.1478	30.7196	43.2722	14.45	13.617	15.3846
Ankle1	15.5065	1.61094	0.0461423	11.6372	0.0491803	0.0578512	0.0219298	4.25778	15.064	0.0793651	3.69231	0.0166667	0.0212766	0.576923
Fkbp10	15.4936	1.21989	0.0502886	12.0163	0.325137	0.268595	0.276316	13.2089	19.6995	0.460317	2.85799	0.208333	0.297872	0.346154
Nxf1	15.4905	0.529189	0.420061	98.793	75.0956	77.1033	87.1316	98.3156	91.3645	82.2487	97.3964	54.2583	80.7234	63.5769
Nit2	15.4824	0.699617	0.0769157	17.7977	4.69399	3.80165	4.01754	29.1111	29.0591	15.0317	14.3018	6.08333	5.08511	5.69231
Nop16	15.482	0.577884	0.155218	36.4116	11.6858	16.7273	20.5219	69.8356	30.8227	34.2804	30.9053	25.5583	21.0851	23.6923
Dzip1l	15.4756	1.30054	0.0434742	10.4767	2.34426	1.82645	1.85526	7.32	9.97044	1.5873	4.38462	0.816667	0.319149	1.46154
Tmbim6	15.4754	0.514114	0.260461	62.4186	36.7923	37.1612	43.4912	67.96	123.049	41.5503	50.8994	29.45	40.2979	43.9231
Yeats2	15.4637	0.846054	0.160814	38.2628	25.5437	21.3306	25.4825	13.6044	24.2512	25.0582	27.5621	19.1	23.9787	27.9615
Eml4	15.455	0.770188	0.206256	49	27.3388	34.1942	36.3728	26.2578	36.197	29.5397	48.8935	22.0333	30.4681	29.8846
Safb	15.4544	0.602361	0.154641	37.9791	27.3907	22.7314	24.5746	21.8267	35.1429	34.9471	45.142	23.1833	22.383	20.9615
Fgfr2	15.4521	1.62366	0.084809	18.6233	2.36612	0.615702	0.0350877	15.0444	3.37931	0.835979	9.6213	0.108333	0.12766	0
Cdk4	15.4521	0.47106	1.41801	332.984	181.008	153.661	187.719	497.876	486.897	322.307	449.716	141.692	167.106	162
Aldh18a1	15.422	0.852949	0.208871	50.1233	23.8361	25.686	27.7632	32.3333	34.931	34.1746	47.1834	18.625	25.1489	25.8077
Src	15.4118	0.822808	0.156463	38.1698	14.0546	14.8223	36.3158	14.3733	44.9704	36.7407	15.0769	32.9333	34.8511	35.7308
Pgk1	15.3953	0.503201	0.0488285	11.4302	8.18306	7.68182	8.90789	20.1511	7.93596	8.47619	8.56213	7.59167	7.59574	7.92308
Plxnb2	15.3802	0.831863	0.205289	49.9977	24.8907	18.1281	33.5439	19.7156	40.2512	43.1376	53.3018	23.075	22.766	20.4231
Psmc3ip	15.3561	0.653817	0.0434836	10.107	1.37978	1.08264	3.74123	20.4933	18.0936	4.7619	9.45562	1.875	1.57447	1.23077
Smpd2	15.355	0.828876	0.0633224	14.6977	1.84973	1.78099	2.53509	15.4978	27.867	12.1693	13.7574	2.85	2.2766	2.38462
Mum1	15.3472	0.853578	0.153956	37.5744	19.4863	18.8884	22.307	26.7333	27.8079	26.5873	21.6036	18.525	21.9574	20.9231
Drosha	15.3424	0.634452	0.248453	58.6651	51.7623	45.5207	46.4693	40.3778	34.8177	49.5926	49.858	34.8167	46.6383	37.6923
Tmem39a	15.3414	0.795776	0.0918883	21.6605	6.78689	5.40909	8.75877	24.4844	36.6207	10.4339	18.5089	6.025	4.59574	5.5
Cenpm	15.3273	0.697267	0.0234334	5.64651	0.52459	0.177686	0.627193	9.79556	16.803	0.587302	4.53254	0.241667	0.0425532	0.153846
Lyar	15.3182	0.502723	0.0826038	19.4395	5.73497	5.89256	7.48246	55.8622	19.0197	9.98942	21.3964	6.35833	8.53191	5.69231
Rad54b	15.3027	1.33758	0.0380773	9.53023	0.461749	0.615702	0.491228	7.29333	11.7291	0.328042	4.69231	0.441667	0.170213	0.307692
Cald1	15.2954	0.57619	0.135401	32.3023	11.9098	1.72727	2.53509	40.4844	85.8374	22.5873	44.7988	0.341667	0.0212766	0.423077
Jam3	15.2954	0.546194	0.172618	40.4465	15.0109	14.5496	20.6842	45.84	109.202	28.5503	35.9527	11.925	19.1489	25.4231
Hnrnpul1	15.2708	0.625131	0.0964881	23.5209	11.7186	10.4711	19.8289	18.8578	32.2365	19.4392	21.8757	12.6	18.8511	15.7692
Nup50	15.2689	0.623862	0.204485	47.9488	39.4727	37.5124	36.2588	40.4044	36.2217	27.3492	47.0888	21.9167	32.6383	31.8846
Cd164	15.2506	0.429051	0.346328	80.1605	21.3279	23.4215	27.6096	101.853	163.734	131.238	132.669	16.7917	15.5319	20.5385
Sfrp2	15.2495	1.16414	0.0886475	21.9535	4.86612	3.2314	1.50877	36.8222	8.99507	3.78307	3.81657	0.383333	1.23404	0
Snd1	15.2495	0.684944	0.231976	57.5395	45.6175	37.3719	37.7719	32.6889	41.3793	38.8148	56.8166	24.5917	26.9787	30
Cenpk	15.2493	0.307642	0.0365697	8.57674	1.71311	1.33058	1.31579	29.3956	25.9852	0.740741	7.53254	0.891667	0.893617	1.07692
Vprbp	15.243	1.09834	0.0994137	23.7721	7.79781	10.1364	9.9386	11.36	12.3547	8.01587	21.0888	6.15833	10.4255	8.26923
Plxna1	15.2231	0.746393	0.16361	38.7419	18.4891	23.157	31.2018	18.2222	37.0936	14.5926	36.5266	44.5417	33.8511	48.6923
Pald1	15.2166	1.5706	0.0653764	15.5977	0.918033	1.72314	0.583333	10.1333	10.7734	0.962963	4.5503	0.575	0.468085	2.92308
Sparcl1	15.1999	1.47617	0.106906	24.6814	0.333333	0.235537	1.47368	14.9022	9.17734	0.275132	19.1657	2.84167	0.595745	2.61538
Tacc1	15.1999	1.06612	0.0811201	19.6233	7.6776	4.26033	8.03509	9.87556	24.4384	5.03175	11.1361	3.54167	5.55319	2.34615
Lman1	15.1951	0.723194	0.165231	38.8698	19.7131	18	20.7939	37.9111	52.2611	22.5661	30.0651	18.7917	16.0213	17.3462
Zgrf1	15.1715	1.45045	0.0571556	13.2907	1.78689	1.2438	2.25877	7.95111	9.64532	1.45503	5.79882	0.616667	1.34043	2.42308
Larp4	15.1673	0.69914	0.0897684	21.0581	10.7951	12.7273	12.9386	18.1778	17.202	17.2169	20.8757	11.7667	13.4894	12.6154
Iqgap3	15.1667	1.59414	0.0518099	13.8116	0.0546448	0.0289256	0.0219298	5.35111	15.7833	0.0687831	5.2426	0.108333	0.0425532	0.0769231
Cux1	15.1565	0.739908	0.12692	30.7372	14.1913	12.3719	23.9123	14.6444	45.7635	21.9577	24.2367	18.8167	17.4255	10.3077
Wdr3	15.1546	0.848144	0.180577	42.4279	22.3443	17.4545	16.6886	40.9556	23.5862	22.4233	44.8817	12.1417	11.7872	13.4615
Celsr1	15.1385	1.35961	0.0286968	6.44884	0.0491803	0.247934	0.447368	3.85778	7.42857	5	3.42604	0.175	0.170213	0.0384615
Mrfap1	15.1313	0.400278	0.29006	67.2744	40.071	34.7686	40.3596	118.96	117.458	65.7513	66.5089	34.6583	37.8085	35
Hsp90ab1	15.1252	0.198034	5.48763	1294.89	1438.46	1315.47	1547.18	1907.15	1329.66	1547.3	1296.51	1417.08	1397.38	1522.92
Dhx15	15.121	0.532452	0.439588	101.4	67.1995	76.6653	83.5439	107.818	109.901	86.6667	104.065	67.2583	76.9574	88.8462
Nnt	15.1167	0.970366	0.0834306	19.9814	3.18852	2.83471	4.39912	10.6222	29.7094	8.24868	27.2189	4.10833	5.04255	5.07692
Postn	15.1139	0.604397	0.378109	89.1442	1.49727	14.0496	3.22807	30.3022	583.586	1.13757	1.2426	3.19167	0.957447	1.03846
Cyba	15.1131	0.804089	0.0169329	4.00698	0.431694	0.235537	0.140351	7.40444	9.95567	0.587302	1.92308	0.0583333	0	0.307692
Wbscr22	15.1125	0.622373	0.0938297	22.1721	9.74044	7.89669	13.0395	31.6222	29.5123	17.6614	21.0355	10.4583	10.9787	12.6923
Adprhl2	15.1027	0.762886	0.0688377	16.6651	6.98361	7.52066	10.3333	17.0844	15.266	8.50265	14.1716	9.05833	9.02128	12.1538
Fam102a	15.1016	1.09702	0.0516251	13.1	1.02459	0.892562	1.86842	3.79111	34.4089	3.46032	5.39645	1.125	0.617021	1.23077
Plscr1	15.0938	0.985716	0.0203926	4.8814	1.07104	0.673554	0.657895	6.93778	7.49261	0.21164	2.66864	0.266667	0.446809	0.153846
Emg1	15.091	0.491226	0.115671	27.2744	11.3306	9.47107	14.307	57.9111	39.9557	22.8942	24.6568	12.8917	11.1915	11.8846
Ythdf3	15.0845	0.700639	0.296834	69.886	43.418	45.2769	52.8289	53.6578	49.0246	40.7937	66.8047	31.3833	39.4468	41
Sorbs3	15.079	1.0854	0.0232891	5.42791	0.0737705	0.0247934	0.127193	6.77778	11.4877	0.148148	1.57396	0.075	0.0425532	0
Gabpa	15.0765	0.894307	0.122374	28.0442	9.30601	11.1116	12.3465	26.2444	29.0985	12.6243	21.9053	7.85	11.5532	11.4231
Zcchc3	15.074	0.635143	0.0770786	18.6674	9.5929	7.99174	11.4298	29.1422	26.6502	9.03175	11.1006	5.98333	8.97872	3.26923
Tubb6	15.071	1.06766	0.100869	24.6465	8.82514	5.15289	2.23246	34.2711	16.8227	0.798942	16.9408	2.19167	4	5.65385
Imp4	15.0696	0.61919	0.152551	36.0581	19.8224	18.7066	22.9342	55.6889	28.1626	26.7619	31.6627	17.8417	26.1064	18.2308
Coro1c	15.0664	0.521721	1.00666	238.498	218.626	148.355	140.18	124.204	165.847	220.582	489.929	95.225	115.936	129.5
Ung	15.0635	1.26346	0.0751644	17.5395	0.472678	0.165289	0.223684	27.1733	12.9409	1.3545	7.92899	0.483333	0.468085	0.538462
Gins1	15.0608	0.622852	0.0504996	11.8581	3.16393	2.50826	4.0614	24.0133	22.399	4.85714	10.8757	1.68333	3.10638	2.61538
Bckdhb	15.0571	0.74299	0.0514812	12.3698	4.14208	4.17769	4.30702	17.5778	15.2118	9.06878	8.52663	3.18333	5.76596	2.73077
Zfp280b	15.041	0.912871	0.106059	24.6884	8.37978	6.97934	18.2368	23.3244	19.0099	13.2646	18.503	7.53333	12.9149	6.76923
Exosc7	15.0342	0.586992	0.107781	25.2442	10.3634	10.3017	12.0088	50.9022	30.3005	16.1376	17.6095	11.4917	12.4043	13.5769
Angptl2	15.0318	1.21316	0.0801627	19.7953	3.95355	1.78099	2.70614	10.76	27.936	6.13228	6.91124	1.25833	0.276596	1.57692
H2afx	15.0282	0.428664	0.138089	34.1279	8.59563	9.7686	18.7719	55.9156	106.759	15.4921	38.6213	12.4583	15.9787	14.3462
Brd3	15.0037	0.444009	0.293573	68.7814	46.2951	43.8471	61.2675	70.3067	82.1724	78.1958	91.1243	47.5167	63.8723	58.2308
Tgm4	14.9986	1.42049	0.0211139	4.76279	0.666667	0.322314	0.605263	2.95111	3.58621	1.18519	3.08876	0.408333	0.404255	0.384615
Ddx20	14.9803	0.822766	0.151164	34.7977	18.2131	14.0207	14.5395	38.2489	25.8227	19.1058	35.0059	7.425	11.9787	7.26923
Arhgap11a	14.9745	1.25463	0.0713984	17.6488	1.87432	2.04545	1.95175	10.6267	27.2512	0.941799	10.8166	0.883333	0.787234	1.65385
Cdc42ep1	14.9569	0.968596	0.0972124	24.8953	7.94809	14.186	16.3904	35.64	12.0345	2.66667	2.47929	2.59167	4.95745	17.5769
Fbln2	14.9562	0.956625	0.074217	17.4186	0.0519126	0.0165289	0.600877	14.2222	63.867	1.96825	2.54438	0.0166667	0	0
Prpf4	14.9546	0.75583	0.152351	36.586	18.8525	18.8264	17.2412	42.4444	30.7488	16.1746	28.5325	15.325	16.9362	16.6538
Rcn2	14.9477	0.438534	0.35858	83.6977	44.1339	51.7149	47.3377	120.836	164.286	58.0476	87.9941	39.1833	56.9574	60.3077
Eif2s3x	14.9437	0.752029	0.0243841	5.55581	3.13388	2.84298	4.08772	5.59556	3.31527	3.30159	5.6213	2.13333	3.57447	3.76923
Parp2	14.9363	0.761086	0.114501	26.614	11.3689	8.34298	13.0132	32.6933	36.3448	12.6878	22.0118	9.49167	7.65957	9.61538
Stag2	14.9327	0.850881	0.164751	38.3767	21.418	17.8678	19.9912	30.7333	39.335	15.1746	27.2959	9.96667	13.1915	11.3462
Lin28a	14.9289	0.806855	0.0781862	18.1535	4.4071	24.0331	1.24123	43.3778	0.108374	0.121693	10.1006	0.541667	5.25532	8.76923
A430005L14Rik	14.9161	0.691164	0.052151	12.3651	3.15301	2.92562	4.55263	25.0844	15.2709	5.89947	9.4497	4.23333	4.97872	3.88462
Tmem245	14.907	1.14778	0.079318	17.6279	6.22404	7.3719	6.89474	6.13778	14.4089	4.19048	14.3136	6.38333	5.44681	5.76923
Nxt1	14.9064	0.593312	0.0736402	16.9395	5.70492	5.41322	8.66667	37.3289	22.2463	11.0529	12.7811	6.2	7.10638	7.92308
Mcam	14.8956	0.669056	0.121187	29.193	0.396175	0.450413	4.15789	21.1289	157.537	1.46561	1.91716	1.81667	0.255319	1.15385
Ptpn14	14.8905	1.70467	0.0373325	8.37907	0.191257	0.694215	0.912281	5.51556	4.2266	0.169312	1.33136	0.441667	0.787234	0
Zc3h18	14.8879	0.783843	0.0494429	12.414	6.06831	6.03306	6.85088	8.37333	9.6601	7.21693	13.1479	4.79167	4.91489	7.34615
Fkbp9	14.8792	0.712831	0.176537	41.5465	16.6885	15.6198	13.4342	45.8622	115.616	10.746	14.9112	8.225	11.3617	11.3846
Etl4	14.8787	1.71646	0.0314797	7.41628	0.114754	0.103306	0.0482456	2.47111	5.67488	0.539683	2.28994	0.366667	0	0.269231
Nle1	14.8724	0.940192	0.0491775	12.1651	3.22404	3.47107	5.19298	13.5156	9.0936	7.78307	7.63905	4.51667	4.85106	2.84615
Tcerg1	14.8685	0.473933	0.277873	65.6698	48.1831	46.6612	58.3114	75.2222	69.2857	61.4392	60.7692	50.525	49.4468	43.8462
Exosc3	14.8642	0.528515	0.0617417	14.3256	4.68306	3.73554	6.92544	32.9333	22.0099	10.1005	10.929	4.10833	5.61702	4.96154
Ivd	14.855	0.730414	0.119605	28.3744	14.2923	10.6405	14.114	25.2	29.4581	14.0847	41.3077	8.49167	7.34043	6.34615
Slc39a1	14.8481	0.43775	0.0443512	10.507	1.53279	1.20248	2.33333	15.8489	48.1823	5.12169	6.69822	2.675	2.19149	1.92308
Pcdh1	14.8472	1.44188	0.0563496	14.0907	2.19945	3.34298	2.29825	7.70667	11.8867	1.43915	0.881657	2.06667	2.93617	3.57692
Pelp1	14.8445	0.72984	0.0852211	20.6488	9.0847	9.8843	18.0351	18.6311	16.1872	15.4339	16.4675	12.25	15.2979	13.8462
Prim2	14.8412	0.854447	0.112499	26.0209	11.153	9.36777	10.7018	30.8222	30.9064	9.2963	18.929	5.7	9.12766	6.34615
Eci1	14.8321	0.707982	0.0511636	11.8116	4.09836	1.44215	9.75	7.08444	24.0985	12.3862	7.47337	7.29167	6.59574	1.15385
Psmd1	14.8092	0.416001	0.707008	164.642	176.762	181.669	132.408	162.32	114.369	121.413	172.645	131.467	127.277	148.808
Mta1	14.8084	0.722277	0.0642008	15.5628	7.19945	6.92975	11.3816	11.0178	17.6995	10.1323	12.5266	10.7917	11.8085	12.7308
Soat1	14.8073	1.09183	0.0774261	18.6419	2.8224	3.30579	3.52193	20.5022	20.6404	4.01058	8.76923	2.325	4.85106	4.46154
Eogt	14.8068	1.65663	0.0851808	20.3535	3.27322	1.44628	3.73246	8.20444	9.80296	0.798942	3.46154	2.58333	3.6383	1.73077
Zadh2	14.8014	0.987105	0.0832124	20.1302	10.377	7.51653	8.46053	13.8444	25.0887	5.87302	7.30178	1.48333	2.23404	1.57692
Nudcd1	14.7885	0.873562	0.106404	25.0047	6.98087	7.95041	10.1711	32.7644	22.9803	10.2487	16.2012	8.19167	11.2979	12.8462
Cbl	14.7871	0.971213	0.110291	25.9209	15.0191	13.1116	11.4386	7.63111	11.7931	8.70899	27.8876	12.5	8.38298	9.80769
Rfc3	14.7713	0.650218	0.137318	31.6698	11.3525	11.7273	12.2281	62.9289	36.7094	12.6561	25.0651	11.5083	11.3617	9
Eno1b.1	14.7697	1.34402	0.0194607	4.66512	0.0710383	0.00826446	0.0350877	7.52444	0.0295567	0.042328	3.38462	0.0416667	0	0
Nkd1	14.7675	1.2782	0.0577318	13.3442	2.68306	0.578512	1.14912	13.9289	5.55665	2.71429	9.50296	0.241667	0.340426	0.153846
Eif2s1	14.7667	0.403264	0.247466	57.2953	33.571	35.9835	39.693	122.707	59.2906	51.2169	59.3846	34.625	35.4468	39.0769
Zdhhc6	14.7619	0.678729	0.124345	28.8767	14.4836	18.7521	19.0263	31.5067	35.9507	16.037	24.2367	12.325	15.1915	15.6923
Mob1a	14.7603	1.05706	0.0656931	15.1767	3.03005	3.21074	3.26754	13.9511	13.9261	5.82011	14.142	1.96667	3.57447	2.42308
Pdgfc	14.7575	1.64486	0.0525796	12.5047	0.0327869	0.31405	0.241228	7.36444	10.3251	0.269841	0.473373	0.666667	0.0851064	0.384615
Mphosph10	14.757	0.657829	0.114715	26.7744	11.4891	11.6157	13.5789	39.4089	27.1626	23.164	23.9822	12.2833	14.1489	7.07692
Mical1	14.7539	1.00848	0.115323	28.9698	10.3087	11.3595	9.20175	14.4178	39.2315	11.5397	10.142	8.95833	14.3404	8.65385
Raly	14.7528	0.505488	0.277079	64.7279	42.3415	53.4711	58.4649	72.16	65.9557	54.5979	60.071	66.3	59.4894	66.7692
Cdc42se2	14.748	0.591906	0.311882	72.6116	47.4508	54.8058	55.2632	57.9111	53.133	64.037	88.7929	55.9583	67.383	60.5769
Fam60a	14.742	0.635977	0.0220502	5.12558	2.47268	2.91322	2.98246	7.04444	3.18227	3.80423	6.39053	2.08333	3.38298	2.61538
Wdr76	14.741	1.14624	0.031875	7.05116	1.13388	0.681818	1.24123	8.71556	7.7734	1.11111	4.81065	0.7	0.680851	1.73077
E2f8	14.741	1.17497	0.0434281	10.2047	0.068306	0.0247934	0.0614035	13.0667	17.0591	0.015873	6.06509	0	0	0
Poldip3	14.7342	0.569005	0.296071	71.5256	57.0137	53.5702	55.6798	57.6	56.1478	50.1905	73.4024	43.9333	49.383	46.5
Gfm1	14.7251	0.809093	0.147346	34.0721	14.4645	15.7769	14.7368	38.3778	22.4384	18.6931	38.2663	16.4167	14.2766	14.8077
Polr2e	14.7214	0.438308	0.210488	49.9977	23.1913	21.5702	36.5746	97.1956	68.8424	49.6667	45.5917	32.7667	31	27.9615
Cul4a	14.7061	0.676471	0.231166	56.1581	41.4317	45.4669	37.2632	39.3689	37.1576	29.2963	48.0296	29.85	32.383	37.0769
Rpap1	14.7009	0.813311	0.121602	29.8791	15.3607	13.4669	21.7807	18.7244	27.7291	17.5503	19.8935	15.525	19.0426	17.6923
Mdm1	14.6846	1.03798	0.0642711	15.6465	3.93443	3.83471	5.11842	10.6222	13.7833	6.29101	14.1006	5.44167	5.85106	7.53846
Elac2	14.6804	0.823164	0.142367	34.3326	17.2514	15.8967	17.7851	28.6178	13.3892	22.2963	30.858	18	13.5106	18.5769
Rnf40	14.6753	0.858269	0.110239	25.8605	14.071	13.4917	16.3246	15.8533	18.133	14.7884	23.426	13.675	12.5319	14.3846
Pms1	14.673	1.09469	0.0552105	13.0279	4.05738	3.63223	3.8114	10.8622	10.4483	4.13228	8.29586	1.775	1.61702	4.38462
Dvl2	14.6626	0.89423	0.0492725	12.1744	3.63388	2.30992	3.76754	11.2711	15.0788	4.96825	11.4852	2.68333	3.25532	2.34615
Itch	14.6619	0.877879	0.14769	34.5535	15.6557	17.2562	20.8421	22.5244	26.6946	17.9365	31.0118	13.1917	17.7234	15.6923
Fam120a	14.656	0.620954	0.147611	34.0442	16.9863	16.3926	19.8114	25.1244	69.931	28.6614	23.568	24.75	16.234	23.8846
Rpn1	14.6517	0.489861	0.443733	106.751	78.6284	90.9463	103.11	95.2311	121.261	94.381	78.8166	92.8667	83.0851	90.4231
Snai1	14.6359	0.962389	0.0247539	6.22093	0.010929	0.0495868	0.372807	18.8356	1.10345	0.396825	0.680473	0.05	0.12766	0.192308
Gtf2h4	14.6353	0.745449	0.0812482	19.3	7.07377	5.54959	9.59211	23.76	18.8867	14.2857	21.4438	7.66667	8.08511	7.5
Nup214	14.6273	0.828117	0.116692	28.0442	17.0656	14.7066	16.5307	17.4178	17.1675	16.9418	25.4556	12.475	13.9362	16.4231
Olfml3	14.622	0.958365	0.0537273	13.6674	0.478142	0.0661157	0.429825	16.9333	31.4039	2.78836	3.21893	0.4	0.361702	0.346154
Gnpat	14.6173	0.541887	0.291956	69.8884	42.4235	44.7562	51.2939	79.2267	76.6552	53.3862	71.4911	43.0083	53.9574	69.3846
Anapc5	14.6121	0.356797	0.724429	173.867	166.445	168.731	215	122.222	179.025	180.55	161.657	193.925	243.596	256.692
Cks1b	14.5984	0.397825	0.163685	38.1488	12.4563	9.24793	14.2939	105.964	73.0099	20.7619	47.7101	11.7333	14.8085	11.5
Ppp4c	14.5933	0.395808	0.288873	68.1047	36.9153	35.6116	55.1228	131.764	99.3842	60.963	65.1716	43.575	47.0638	45.8846
Dnttip2	14.5641	0.554679	0.196176	46.1186	31.7459	28.9917	27.8904	67.6178	44.67	35.127	41.8402	20.625	23.4043	25.1923
Pnrc2	14.553	0.582234	0.232875	52.6721	25.612	22.5331	29.4474	70.0133	95.2167	35.2593	56.6568	19.425	22.617	20.8846
Plekhg2	14.5328	1.01941	0.0662538	16.3302	6.4071	4.98347	9.04825	6.78667	17.2069	6.73545	10.8107	5.63333	5.31915	4.07692
Dock6	14.5151	0.97605	0.0493884	12.2767	3.46175	3.19835	4.41667	4.65333	8.82266	11.9101	16.7751	1.08333	3.93617	2.15385
Plod1	14.5035	0.830976	0.0920062	21.8744	7.60656	5.6281	6.14474	18.3467	58.5419	5.28571	8.07692	1.73333	3.85106	3.53846
Fip1l1	14.5007	0.571978	0.121918	28.7512	21.7486	20.9339	17.9518	27.0711	29.6404	20.7249	30.9763	15.8333	15.0638	20.5
D10Wsu102e	14.4984	0.896913	0.169679	40.307	17.6066	20.3595	16.8553	38.9022	20.0542	19.1164	32.929	17.2667	20.3191	14.9615
Srsf1	14.481	0.348162	0.868804	202.447	111.057	115.021	151.425	347.511	312.783	249.386	228.101	128.05	160.426	143.5
Wars	14.4793	0.516855	0.286355	67.8093	52.9754	64.6198	56.1842	66.5911	43.4187	50.7249	69.6864	56.475	51.5319	70.8846
Vwa9	14.4747	0.630162	0.135613	31.1907	19.8142	22.2149	21.4342	35.2578	34.3202	18.7354	26.3018	16.0667	19.0426	17.1538
Ddx47	14.4724	0.582158	0.205295	47.0209	26.6093	32.0289	33.0219	62.4444	49.4729	38.7937	39.8876	27.4333	29.8298	32.3846
Ppp1r8	14.461	0.566995	0.152235	35.3209	20.6557	21.9174	29.4123	41.1244	34.6946	30.0212	34.6331	25.8833	27.8511	23
Arhgap19	14.4529	1.22785	0.133739	31.4721	4.06831	3.71074	4.84649	25.6578	43.6305	2.3545	18.1006	1.35	0.957447	2.03846
Zfp462	14.4485	0.831737	0.129023	30.4581	21.235	16.7149	18.5395	10.2444	18.4828	24.8095	27.0533	10.6667	18.4894	17.5769
Mis18a	14.4355	0.664959	0.0479483	11.1023	2.98087	2.11157	2.95175	21.7067	25.0099	2.97884	8.18935	1.51667	1.46809	1.11538
Mcfd2	14.4315	0.676424	0.141072	32.4372	15.1148	14.7686	14.6886	37.9511	45.2414	21.2804	35.0947	8.90833	9.40426	14.7308
Enkd1	14.4299	0.959744	0.0240516	5.77209	0.505464	0.524793	1.40789	7.87556	7.40887	2.60847	4.38462	0.958333	0.978723	1.61538
Cep85	14.4283	1.07141	0.105936	25.7395	12.8934	13.4504	12.8684	14.0356	9.81281	7.14286	16.5325	6.83333	9.53191	7.11538
Tcf7l1	14.4269	0.674171	0.018523	4.46279	0.166667	0.0206612	0.0438596	6.52444	19.2414	1.24339	0.970414	0.00833333	0.0425532	0
Tcf4	14.4187	0.541103	0.102227	24.607	9.02732	5.56198	6.57895	19.0267	51.9704	32.6931	39.574	3.66667	5.40426	6.65385
Prkd3	14.4096	0.855664	0.147246	34.3465	15.6721	12.7355	15.3772	29.2622	41.6552	15.4815	26.5562	6.53333	9.34043	6.88462
Caskin2	14.4006	0.861276	0.0293832	7.33721	1.37432	0.96281	1.88596	3.42222	23.9655	1.75132	4.33136	0.516667	0.723404	3.15385
Pno1	14.3989	0.461945	0.124644	29.0209	13	16.7025	17.1974	67.7733	27.8128	20.6349	27.2308	14.825	16.4043	18.6538
Prc1	14.3972	1.09943	0.204841	49.9047	3.39617	2.22314	4.34211	38.8756	108.586	2.34921	35.0473	6.64167	9.40426	5.84615
Pcdhgc3	14.3806	1.07902	0.061977	14.9837	6.43443	6.59091	4.86842	7.33778	13.5567	5.08466	7.92899	3.05	3.74468	5.11538
Srsf4	14.3803	0.705972	0.0488004	11.6977	6.93989	5.65702	6.17544	10.1022	11.4384	8.30159	12.7396	3.825	4.34043	5.11538
Fabp7	14.3791	-2.93869	0.091997	23.8186	2.43716	1.26033	3.14035	7.88444	2598.45	16.1799	16.2485	1.475	1.42553	0.423077
Tsen15	14.3772	0.591844	0.0403737	9.37442	1.47814	1.38843	3.39474	20.64	15.6847	8.80952	5.97633	5.63333	2.6383	2.96154
Cenpq	14.3737	0.579533	0.0432666	10.1884	0.844262	1.19421	2.53947	22.7422	29.1034	0.857143	9.18935	0.8	0.808511	0.5
Skiv2l2	14.3691	0.652863	0.28065	64.2977	51.9863	47.4256	41.7719	66.8089	39.0246	43.4497	62.9112	28.8083	41	31.8077
Gas5	14.3678	0.42985	0.699472	162.002	84.5246	83.4959	145.154	263.493	231.99	200.354	115.538	132.242	139.745	126.308
Ppie	14.3664	0.590409	0.072833	17.5465	6.95902	6.10744	9.02193	27.68	24.4828	12.0053	17.497	8.05	9.12766	5.65385
Tshz1	14.3619	0.909459	0.129173	30.4698	22.6038	10.0909	17.7018	13.7467	31.2118	23.4233	16.7692	2.525	1.61702	3.07692
Haus3	14.3539	0.696185	0.0895676	20.5791	9.31967	7.66942	8.73246	38.6889	22.0788	8.0582	17.0533	4.175	5.48936	4.80769
Nup54	14.3533	0.632138	0.088923	20.7628	11.4918	14.0372	14.5351	26.3956	18.6404	12.3862	17.6509	11.0167	11.5957	12.7692
Tpm4	14.3529	0.415277	0.793382	184.84	152.383	113.273	88.3421	262.942	185.059	142.958	345.006	65.65	72.766	80.5385
Hist1h2ae	14.3503	1.02082	0.0245248	5.93953	0.196721	0.107438	0.0701754	10.6667	8.02956	0.243386	3.05325	0.1	0.106383	0.0769231
Hjurp	14.3488	0.932492	0.0173563	4.2186	2.03825	1.73967	2.10965	1.84444	6.40887	1.43386	2.34911	0.725	1.12766	1.30769
Serpine2	14.3459	0.116389	0.156373	37.0884	15.6995	6.7686	8.61404	23.2622	276.709	40.545	8.10059	11.6167	7.04255	2.15385
Brd8	14.3445	0.651991	0.24559	58.9744	36.6393	33.6033	44.8114	37.4089	67.5074	49.4286	57.6568	33.4083	36.4894	27.5
Rfc4	14.3318	0.531657	0.120753	28.2186	11.9891	8.08678	13.1447	55.6044	49.9901	13.4762	32.3491	7.25	9.02128	10.1154
Fam64a	14.3276	0.717421	0.0991139	24.1884	5.72678	6.62397	6.24123	47.44	42.5616	2.69841	22.929	1.80833	4.68085	4.5
Lzts2	14.3196	0.716684	0.0725397	17.5744	10.582	9.63223	12.5877	9.94222	15.6552	11.328	20.0296	10.9167	11.1489	7.73077
Tsnax	14.2973	0.53668	0.221408	52.8093	42.0984	47.4917	37.2061	55.8356	39.8621	40.3386	48.5207	28.4583	34.1277	37.1154
Abhd4	14.2952	0.627002	0.184996	43.9814	20.0574	12.157	20.2807	19.9244	166.128	22.2857	15.1716	11.025	10.0851	10.1154
Zranb3	14.2941	1.39771	0.0460543	11.4395	2.3388	1.20661	1.85965	5.78667	8.96552	1.15873	4.89941	2.23333	2.14894	1.69231
Edc4	14.2937	0.801751	0.156107	36.4442	24.4836	20.7562	30.7237	16.4578	19.7931	26.3122	33.3254	18.9583	26.4043	27.1154
Rpsa	14.2884	0.582827	0.035688	8.14651	3.43716	2.38017	4.72807	10.5733	12.9064	8.62963	7.69231	4.15	3.95745	3.30769
Tinf2	14.2856	0.80183	0.0810135	19.5279	8.7541	7.03306	9.15789	22.0489	20.7241	8.75661	17.3195	4.175	8.38298	2.61538
Dnajc1	14.2694	0.638668	0.102016	24.7628	5.5082	3.63636	7.18421	33.4044	82.3793	9.48148	8.15976	4.38333	7.31915	4.65385
Loxl3	14.268	1.47949	0.0408284	10.1977	0.360656	0.198347	0.412281	3.91111	13.197	1.30688	3.36095	0.3	0.255319	0.153846
Smu1	14.2673	0.471684	0.395989	91.1628	67.1831	74.2149	70.8684	122.787	96.1429	72.0053	98.4734	61.825	71.8085	62
Grk6	14.263	0.783039	0.0946179	21.9395	10.5902	11.8017	14.5	19.1511	17.4975	15.6455	17.3964	15.9667	14.8298	18.1538
Utp18	14.2611	0.566865	0.147161	34.1698	19.4071	18.5289	21.9167	59.9422	28.3153	25.9471	29.8402	18.0917	15.4468	19.4615
Exosc10	14.2607	0.727294	0.168613	40.2093	22.7077	25.8388	27.0175	32.2889	30.3153	25.9735	35.6095	22.9167	27.4255	24.1154
Zbed3	14.2558	0.7165	0.0474133	11.1674	3.90164	3.3719	7.35526	12.4089	14.8177	7.02646	10.6391	5.13333	2.31915	1.34615
Tjp2	14.2532	1.17003	0.0622203	14.7558	4.92623	2.80165	6.14474	11.84	4.68473	2.2328	13.3787	3.225	5.04255	1.15385
Mapkapk2	14.2521	0.664336	0.111138	26.4349	11.8388	10.343	10.9737	25.5511	44.8621	25.6402	22.3314	9.5	9.91489	13.3462
Taf5l	14.2453	0.863229	0.0891475	21.2698	8.23497	10.0496	10.5088	18.9244	14.9507	13.3228	16.6391	9.725	9.19149	11.5769
Lrr1	14.2435	0.704269	0.0234556	5.42093	0.784153	0.128099	0.201754	13.1067	14.335	0.417989	2.43195	0.191667	0.0425532	0
Casp8ap2	14.2429	0.712944	0.189625	42.3395	27.6858	25.1901	22.9868	46.3378	52.2315	21.2328	32.3846	13.9917	18.0638	14.2692
Asun	14.2325	0.829517	0.133291	31.9907	17.5301	15.7397	11.8158	26.4844	25.6108	17.9947	31.0473	7.50833	10.5106	7
Xab2	14.232	0.746435	0.158002	37.4605	21.4781	20.9628	24.2763	29.6444	25.4433	24.6931	39.1124	19.3917	20.3191	21.7692
Efs	14.229	0.80607	0.0482082	12.0791	3.61749	0.904959	2.22807	8.71556	20.8621	9.74603	16.071	0.258333	0.12766	0.307692
Arhgap28	14.21	0.717238	0.357408	85.9349	77.0464	85.8471	47.0088	65.4578	27.2414	7.99471	75.8402	46.55	41.0851	54.8462
Sypl	14.1966	0.674092	0.0904043	21.7256	5.16393	6.17769	7.61842	36.2222	49.3596	5.33862	8.32544	4.40833	5.91489	8.46154
Slc9a3r1	14.1943	0.626572	0.0589888	14.2674	1.45628	3.19421	5.28947	16.2044	55.6059	5.20106	5.10059	2.69167	8.40426	1.53846
Snx1	14.1924	0.568	0.159747	37.7977	18.5874	17.7479	19.4561	50.8311	62.133	19.1111	42.1124	16.075	16.0426	19.7308
Slc43a1	14.1894	0.864409	0.0574401	13.9465	2.67213	0.227273	0.307018	12.84	8.15271	8.75132	32.4497	0.0166667	0.0212766	0
Dus1l	14.1769	0.675843	0.115587	28.2256	17.3743	18.5165	18.5658	29.5822	18.4433	18.1587	24.0947	15.4333	12.383	25.2692
Snx17	14.1716	0.588415	0.172574	40.9837	21.8087	18.6736	23.2982	41.5111	70.3695	30.9153	36.8994	24.2917	23.7872	26.4231
Ubr7	14.1609	0.811946	0.188258	44.9791	21.5956	22.0041	22.8465	47.1911	38.5222	22.5185	26.0059	20.9667	23.8085	25.9231
9430015G10Rik	14.1544	0.93215	0.110124	27.1535	11.0874	9.14463	12.4561	19.2311	27.867	9.49735	19.0118	9.35833	12.4468	13.6154
Urb2	14.1476	1.22881	0.0769632	17.5233	5.46721	5.75207	5.30263	10.9867	7.81281	6.54497	9.50296	5.875	7.55319	4.38462
Cbx1	14.1301	0.458963	0.110556	26.1233	16.7459	11.8595	14.2237	45.6667	36.798	20.8042	31.1302	11.85	9.87234	10.5
Alg8	14.1258	0.641903	0.0657972	15.9256	2.59016	2.5124	7.1886	26.9022	32.9704	9.56614	11.8639	5.38333	7.48936	5.42308
Thumpd1	14.1194	0.628746	0.262361	60.7767	41.8934	52.095	42.3421	61.2444	40.4236	42.3968	53.6154	40.8917	47.6596	45.6538
Nfx1	14.1014	0.635934	0.235224	56.2512	40.377	41.6694	45.5044	50.4711	40.1281	40.1376	39.7337	39.4083	44.0213	29.7692
Ptpn2	14.0961	0.59031	0.122901	27.9488	12.7514	13.2769	16.1009	50.1022	31.798	20.1852	22.7041	13.075	17.5106	16.3462
Prdx1	14.0957	0.327718	0.39463	92.5302	44.7104	35.8099	43.0965	247.396	154.823	63.1164	103.036	57.95	41.7447	61.5769
Hist1h1b	14.0953	0.88592	0.0246596	5.97209	0.0710383	0.0247934	0.0570175	12.2489	10.734	0.137566	3.95266	0.00833333	0	0
Pole3	14.0907	0.61754	0.0417693	9.96744	4.00273	3.36364	4.55702	16.2	15.1084	6.48677	9.73373	3.475	3.46809	3.07692
Slc4a7	14.0906	0.72995	0.164304	38.586	22.5765	26.2686	21.9649	24.1156	26.5862	27.3968	43.4438	19.5667	20.234	19.9615
Dsn1	14.0716	0.980933	0.062668	15.2372	4.46175	3.10331	3.46053	14.6356	20.6256	2.86772	12.4615	1.53333	4.23404	1.61538
Snrpa1	14.0625	0.386758	0.206051	48.4186	29.9153	25.6033	30.2018	108.413	65.4187	40.619	43.5266	23.8167	32.7021	28.2308
Senp1	14.0613	0.834889	0.121622	28.2233	16.4563	16.8967	15.8289	18.28	19.8621	15.9153	27.9882	8.15	11.4043	13.7308
Tmem109	14.0565	0.728333	0.0917498	21.6884	6.68306	6.26033	13.0789	28.4	26.399	17.8942	16.5976	11.6917	7.57447	12
Sept10	14.0559	0.718742	0.0422514	9.93256	1.87705	1.71074	2.18421	16.3022	21.2956	4.48148	5.74556	1.475	2.04255	1.26923
Cpsf3	14.0402	0.537422	0.287957	65.6628	54.8716	42.5785	47.5132	75.5111	74.1724	53.4656	68.574	31.1417	36.7234	38.0385
Alg13	14.037	0.99837	0.0754735	17.9279	4.63115	6.93388	4.78947	18.6844	18.0542	3.24868	14.2781	2.63333	3.55319	8.88462
Zfp41	14.0314	0.796613	0.203065	47.9535	34.6475	36.9298	28.9123	22.0133	23.8571	22.254	55.2249	18.8667	25.8298	31.3846
Chsy1	14.0263	0.775989	0.0780095	18.1581	6.88798	6.21488	10.8333	14.6044	31.1626	10.0317	12.7456	10.0083	8.95745	9.61538
Gpn1	14.0191	0.626877	0.168681	39.7535	23.724	27.6405	29.5526	49.1244	28.1429	29.1746	29.0118	29.7667	22.7021	30.9231
Igf1r	14.0183	0.628271	0.181608	43.5349	35.0519	38.9256	40.1754	18.0356	35.6995	27.8307	33.8462	29.75	42.766	41.5769
Papd4	14.0107	0.642428	0.0601386	14.2581	8.10383	7.96281	7.63596	16.52	14.8276	8.67196	14.7456	5.20833	7.02128	6.92308
Tyro3	14.0023	1.19209	0.0453377	11.2186	0.669399	1.29339	2.04386	5.4	27.936	0.698413	0.946746	2.64167	1.61702	2.46154
Kif7	14.0022	1.47807	0.0267486	6.73256	0.396175	0.268595	0.394737	3.01333	4.76355	0.962963	4.26036	0.3	0.170213	0
Pycr2	13.9997	0.561225	0.120791	29.2744	13.4945	14.2355	22.0833	32.4222	24.4187	32.2487	35.426	18.95	20.5319	21.0769
Cep135	13.9936	1.02087	0.05001	12.2674	2.64754	2.14463	3.17982	10.6622	12.6946	6.65079	8.52071	2.51667	1.70213	2.84615
Dut	13.9925	0.246964	0.192994	45.7163	18.6366	16.4752	25.9386	161.911	70.0099	28.4233	43.7751	21.9833	22.0638	25.5769
Scube1	13.9846	0.844855	0.146609	36.1884	22.8115	39.7727	8.59649	13.5733	12.2611	6.14815	42.8698	6.84167	14.7021	48.6923
Ldhb	13.9805	0.562207	0.265267	64.2465	24.2568	8.72727	60.9649	24.5867	161.384	71.7672	47.4793	49	58.5532	13.4615
Cdk6	13.9691	1.27828	0.0267359	6.36279	0.144809	0.0123967	0.153509	2.61778	15.6897	0.354497	2.12426	0.0333333	0	0
Tubgcp2	13.9666	0.770252	0.161266	38.5907	21.3197	19.7851	24.1009	34.5244	34.5517	17.3915	30.2308	20.7167	25.234	23.7692
Ece1	13.9638	0.911662	0.123788	29.7674	13.123	23.7438	12.7851	16.28	30.1724	13.9206	12.5444	12.35	11.1489	23.8462
Cers2	13.9621	0.543953	0.200679	46.9279	24.1885	28.8967	30.0702	49.7778	82.7094	43.5556	37.0947	30.8917	19.5957	24.7692
Srsf2	13.9604	0.249815	0.636228	149.767	97.6995	88.5124	142.623	301.324	251.163	175.767	145.817	116.967	121.894	107.615
Elp2	13.9535	0.478285	0.448116	106.114	105.967	110.198	88.8202	93.9556	71.5764	84.7302	98.7278	72.3833	80.8723	88.3846
Slc39a10	13.948	0.660673	0.285247	64.5767	47.0574	56.8471	48.5833	51.72	56.4483	41.4656	54.2367	32.925	39.766	44.0385
Rad21	13.9436	0.516428	0.18836	43.7047	28	28.4752	33.4167	41.5156	86.4433	28.1693	39.8876	25.975	31.7234	33
Akap2	13.9394	1.03136	0.0876889	20.8907	9.38525	1.84711	1.73684	8.57778	20.5123	21.6614	18.4438	0.925	0.170213	3.92308
Tceb3	13.9341	0.70784	0.129353	30.7698	16.5273	16.2355	19.2588	21.4089	36.4975	21.1799	25.8876	13.575	13.8085	15.5385
Smad5	13.9329	0.648823	0.207643	49.1	38.5601	21.0207	33.1184	33.1289	70.3399	22.4656	44.4793	25.0833	39.5532	31.8077
L3mbtl3	13.9316	1.02669	0.053375	11.8767	6.84699	4.89669	5.00439	5.16889	9.39901	6.21693	8.4497	2.4	3.78723	2.34615
Ltv1	13.9304	0.606172	0.16185	37.5721	20.1475	20.6736	20.5175	54.8044	37.1429	31.4233	34.1124	21.3833	22.7872	18.2692
Adam12	13.9302	1.61739	0.097973	22.9837	3.84153	8.18595	2.59649	9.65778	9.42365	0.037037	1.08284	2.525	3.57447	3.15385
Prkrir	13.9218	0.673611	0.156356	36.4047	16.9399	19.1405	23.5789	45.5644	49.3793	20.0159	25.8817	17.075	15.7234	15.7308
Tfam	13.9171	0.55259	0.122309	28.1674	15.6995	15	16.5746	49.9867	33.8719	17.455	24.3018	12.125	17.766	16.1154
Cenpi	13.9125	0.873537	0.0511809	12.9442	1.4235	0.929752	1.79386	18.1867	25.3448	0.497354	10.5148	0.925	0.595745	0.192308
Zzz3	13.9092	0.714716	0.154473	36.1744	21.7869	23.3471	23.1272	29.5022	33.2365	20.7566	33.0769	18.3417	19.2128	18.0769
Wasf2	13.908	0.644871	0.0469031	11.0512	4.49454	3.67355	6.83333	8.40889	19.1379	11.5291	12.7751	4.60833	6.87234	4.34615
Shb	13.8984	1.53531	0.0167418	3.95814	0.84153	0.173554	0.833333	2.58222	0.783251	0.724868	0.775148	0.458333	1.85106	0.0384615
Hoxa9	13.8954	0.739889	0.111289	25.207	10.7814	10.4463	22.8026	8.67111	10.2857	25.1429	29.1657	37.7417	36.7021	28.1923
Scarb1	13.8893	1.09125	0.0562006	13.9791	4.28962	2.49587	4.29386	9.42667	18.8177	2.04233	7.33136	1.9	1.44681	0.653846
Pon2	13.8858	0.830324	0.0421243	9.97209	0.437158	0.123967	0.307018	10.2267	38.3153	1.02116	1.74556	0.108333	0	0
Slc35a1	13.8844	0.644265	0.128069	29.6558	14.1066	13.8926	14.8728	40.7911	49.8818	14.4656	23.5562	9.39167	10.383	16.4615
2810004N23Rik	13.8826	0.527972	0.0795077	18.714	6.50273	7.2562	9.03509	39.9689	26.5369	14.2487	18.3787	8.125	9.3617	9.92308
Mcm8	13.8825	1.03334	0.0651117	15.0721	4.57104	3.79339	2.85526	19.6267	13.5862	2.98942	10.1538	0.908333	2.51064	0.192308
Myh9	13.8809	0.856612	0.078731	18.7419	11.3306	10.3512	14.8114	10.4844	15.9458	9.19577	7.33728	9.975	11.7447	14.4231
Gfra1	13.8767	0.721708	0.426631	105.17	89.9372	109.19	88.3772	16.4222	129.453	36.9947	35.5207	27.8167	135	45.0385
Lhfpl2	13.8737	1.508	0.0934719	22.5628	0.256831	0.202479	0.0307018	18.1289	23.8227	0.169312	1.90533	0.175	0.12766	0.0769231
Itm2a	13.8706	0.181073	0.120268	27.2186	2.95082	2.88017	3.63596	53.96	163.064	10.9894	23.6509	8.35833	4.31915	6.11538
Dnajc10	13.8686	0.559198	0.286079	66.707	44.3743	44.7851	43.307	62.28	95.7833	47.3386	61.497	40.25	49.1489	57.1538
Dhx8	13.8463	0.803649	0.168497	39.2907	23.9508	22.6818	20.4035	23.3733	18.7291	23.963	50.503	19.9083	23.1702	22.8077
Gid4	13.8376	0.869694	0.0901986	21.6628	9.87978	7.32645	8.58772	23.1822	17.4286	9.55026	17.7811	6.70833	6.14894	8.26923
Srfbp1	13.837	0.797619	0.0526313	12.4907	4.97814	4.73967	7.17544	15.4667	10.335	7.4127	8.97041	4.80833	5.78723	6.53846
Antxr1	13.8305	1.0666	0.037582	9.21628	0.60929	0.615702	1.34211	1.76444	22.931	4.95238	4.43195	0.983333	0.234043	0.423077
Fam129b	13.8285	0.915223	0.118104	29.6186	10.3142	13.4174	28.5307	10.0133	23.0345	14.2698	5.92899	34.575	28.2553	35.8846
Naa16	13.8161	0.650787	0.0701124	16.1605	6.31421	6.29339	7.60088	21.9556	25.6897	11.9947	12.2959	4.975	5.48936	7.5
Pvrl3	13.816	0.806927	0.100653	23.486	7.06557	7.50413	7.85526	24.3022	42.6601	10.3915	12.5266	13.6667	6.57447	2.88462
Iars2	13.814	0.862497	0.149483	35.3302	15.7486	16.4421	18.9035	30.7956	33.5813	13.1693	25.787	17.7083	17.9149	20.6538
Lrrc41	13.8137	0.578419	0.188651	46.1419	30.7787	34.4339	35.2763	30.6844	38.2709	33.582	52.0178	33.6833	31.1064	53.6154
Rcn3	13.8049	0.491411	0.0608261	15.0535	4.49454	2.66529	8.14474	16.2756	53.9901	11.0847	7.04142	5.81667	3.51064	3.53846
Tars2	13.8045	0.804527	0.114736	27.3721	11.5492	13.3967	15.5263	24.9022	20.6502	16.1799	26.3609	15.1	14.1277	13.4615
Inip	13.8045	0.74373	0.13102	31.2558	15.3361	14.4959	21.136	30.9644	29.6355	18.5185	24.8225	17.2333	15.7447	20.0385
Mettl2	13.804	0.707085	0.0916713	21.5233	11.1066	12.2479	12.7237	28.5867	16.6946	14.3122	15.3669	11.1167	10.4255	12.9615
Zmynd8	13.8013	0.665613	0.16719	39.9	27.7049	24.6322	27.0351	28.1467	36.3695	28.7407	37.7633	28.2	29.617	26.4231
Alad	13.7998	0.708189	0.0735147	17.7605	6.8388	7.11983	9.21053	28.64	22.8276	7.20635	9.15976	8.70833	9.6383	7.73077
Fzd2	13.7956	0.66051	0.0452426	11.1209	3.96721	4.03719	2.03509	12.4756	31.5369	5.13757	7.17751	0.0416667	0.595745	0.384615
Sp1	13.7933	0.862126	0.0906383	21.0465	8.84153	9.72314	11.8421	15.6267	29.5271	10.3651	10.4793	8.625	12.0851	9.96154
Prmt3	13.7924	0.710849	0.13502	31.2047	15.4071	14.7479	18.8202	41.1022	29.936	21.2381	20.0888	19.225	22.4681	13.8077
Wbp11	13.7894	0.480763	0.13378	32.886	22.1803	19.6446	26.5965	40.5911	39.5172	27.8413	29.9053	20.0833	23.8723	25.5
Map2k6	13.7764	0.928165	0.0655504	15.3791	4.27049	4.29339	5.71491	19.64	12.2118	9.55556	3.95266	10.5333	6.65957	17.0769
Kif14	13.7606	1.46946	0.0429724	9.71395	0.0191257	0.0247934	0.0307018	5.41333	11.5222	0.354497	9.1716	0.0416667	0.0638298	0
Scap	13.7441	0.775919	0.120208	29.0558	10.3497	17.0207	27.8289	16.6356	23.798	20.672	20.8521	27.9333	28.1064	34.0385
Dars	13.7379	0.428329	0.394059	92.5419	83.1175	76.0909	58.2456	143.8	97.2414	65.8042	91.2781	46.1	53.6383	51.5385
Prpf31	13.7356	0.512782	0.183244	44.4023	26.8579	25.9628	29.3772	57.5511	44.202	42.3545	49.5503	30.6167	27.234	19.4615
Ccdc160	13.7262	1.4015	0.0227954	5.07907	0.554645	0.561983	0.872807	5.21333	2.80296	0.433862	1.61538	0.966667	1.06383	0.692308
Eed	13.7183	0.567969	0.100529	23.8233	9.03552	9.02893	15.9518	46.7289	26.4187	17.5079	14.7278	12.85	15.4894	14.0385
Csrp2bp	13.7056	0.90476	0.0884697	20.5465	9.11749	9.45041	11.1579	15.8711	16.2217	10.5185	14.8225	10.4417	10.3191	13.4615
Qars	13.695	0.550018	0.282553	67.6721	53.6448	45.8388	47.2456	64.2711	67.5961	51.6508	65.3254	36.75	47.2979	49.8077
Eef1g	13.6909	0.350084	0.114861	27.2767	21.7705	16.438	23.2632	43.7822	36.6847	29.9683	27.2544	19.5917	18.2979	20.4231
Tomm70a	13.687	0.471311	0.435615	100.912	66.3142	79.8636	88.4868	157.822	76.931	87.4974	88.5503	85.3417	81.4468	86.2692
Prkci	13.6839	0.860632	0.139062	32.3349	14.3224	13.6612	18.6404	30.1689	29.069	13.2116	24.0059	14.4	12.6809	18
Rbl1	13.6797	0.620539	0.0525181	12.0256	1.83333	1.25207	3.47807	18.9244	45.8473	3.13228	5.34911	1.13333	2.48936	2.03846
Slc19a1	13.637	0.899244	0.0869946	20.6186	5.39617	5.54959	11.7851	21.9333	15.8719	13.8942	12.284	13.275	14.1064	12.4231
Mina	13.6315	0.835176	0.0628624	14.8512	4.60656	5.57851	7.11404	21.2578	10.335	6.15344	10.3905	7.375	7.23404	6
Phactr1	13.6307	0.969672	0.266055	64.0465	25.418	30.3264	45.4518	39.2844	70.2414	27.1958	7.57988	37.3167	34.7872	39.5
Brip1	13.6241	1.53358	0.0477451	11.493	0.737705	0.384298	0.166667	9.51556	8.27094	0.296296	2.70414	0.483333	0.234043	0
Cmtm3	13.6224	0.45869	0.064049	15.2581	1.98634	1.43802	2.53947	22.1822	51.6158	14.0212	19.1183	3.28333	1.57447	2.26923
Fanci	13.6206	1.4372	0.0470123	12.0047	0.576503	0.595041	0.75	8.05778	13.33	0.465608	4.36686	0.358333	0.191489	0.5
Zfp740	13.6185	0.707451	0.138526	32.6721	17.6448	16.3388	18.8596	17.0489	56.1379	27.0635	24.3195	13.7583	17.7447	15.1154
Cul1	13.616	0.43473	0.466629	109.109	90.4481	72.1942	63.6623	119.036	104.049	97.1111	192.592	51.85	59.3191	64.8846
E2f7	13.616	0.983638	0.0610201	14.3907	2.53825	1.34711	8.34649	17.8978	19.1133	2.85185	7.55621	4.04167	3.10638	1.65385
A630089N07Rik	13.6118	1.05346	0.023578	5.24651	1.75683	2.3719	1.76316	4.26667	3.67488	2.65608	2.99408	2.325	1.23404	0.923077
Mavs	13.6112	1.23418	0.0617149	14.8512	1.10383	0.342975	0.451754	11.0044	15	3.55556	14.5444	0.558333	0.148936	1.38462
Nip7	13.6085	0.447493	0.144474	33.5395	17.153	17.9008	21.9123	80.2978	35.4483	26.8783	28.2544	18.6833	21.1702	19.9615
Mn1	13.6037	0.958967	0.0775031	18.0349	1.78142	8.40909	1.50877	18.4978	25.9015	6.44974	20.1538	0.283333	0.553191	1.19231
Specc1	13.5898	1.19248	0.0458382	10.9093	3.01913	1.48347	3.8114	6.91556	11.4532	2.58201	4.24852	1.35833	1.82979	0.230769
Nvl	13.5891	0.712317	0.0990855	23.5791	13.8934	11.8306	13.2851	22.4578	21.9212	16.5503	18.5858	12.1833	13.0638	13.1538
Tm9sf1	13.5875	0.692812	0.103538	24.6	12.4754	14.0702	12.0088	20.9156	38.4581	17.6296	17.3136	9.975	16.2979	13.9615
Slc6a6	13.5861	0.546866	0.218639	51.3302	31.7842	35.9835	48.1798	36.5156	40.8768	34.7672	77.3846	40.7583	47.4894	54.8462
Trps1	13.5844	1.1165	0.0592317	13.714	4.71038	2.71488	5.00877	6.39556	10.3842	3.95767	11.8107	2.38333	0.893617	2.84615
Psme3	13.582	0.435903	0.350785	83.6163	63.612	64.1198	80.6272	105.667	74.33	81.5344	81.4024	64.3333	77.7447	78.4615
Cdk5rap2	13.582	1.08509	0.062987	14.2023	4.5765	3.7314	4.33333	8.09333	17.6749	3.69312	12.355	3.08333	2.97872	0.884615
Gapvd1	13.5805	0.581124	0.259113	60.7093	60.5464	60.1074	46.7588	30.4667	36.0099	42.9524	65.0592	37.3083	44.2553	39.6538
Carm1	13.5725	0.648059	0.120112	29.3047	14.9699	15.7066	29.2193	25.1956	20.4089	23.5291	21.787	23.825	30.6809	30.4231
Pknox2	13.5664	1.11993	0.0953097	23.807	6.84426	13.7521	1.20175	19.7956	9.51232	8.19577	6.02959	15.5167	5.44681	25
Nbn	13.5657	0.762342	0.0719887	16.3349	6.44262	7.45868	6.20175	21.8978	25.803	7.09524	10.9053	5.55833	4.02128	8.84615
Top3a	13.5568	1.27295	0.0564432	13.4512	4.20219	2.99587	3.77632	7.35111	7.52217	4.13228	7.56805	2.10833	3	2.42308
Gemin6	13.5513	0.585428	0.0379403	8.7093	3.38251	2.58678	3.76754	20.5822	10.1872	4.52381	5.94675	2.46667	5.31915	2.53846
Usp36	13.549	0.884021	0.072222	17.3977	7.34973	6.57851	11.7105	10.2578	12.1773	9.51323	14.213	11.6833	14	8.80769
Eif3c	13.5437	0.339778	0.469568	112.144	105.344	103.264	114.004	134.436	120.33	119.344	103.355	101.775	96.4894	117.423
Mthfd2	13.5362	0.573404	0.126191	29.0721	17.5164	14.8264	16.7588	38.88	15.0246	23.7831	49.0296	14.0333	11.2553	9.42308
Eif4e	13.5295	0.373367	0.211539	49.4837	37.3689	46.8595	43.3421	76.5556	55.0591	41.1534	44.7041	43.6417	43	44.3846
Dazap2	13.5288	0.427914	0.25171	58.3488	35.0246	30.3884	34.886	81.8356	102.458	66.6508	67.7337	27.3833	27.1277	29.4231
Slitrk2	13.5208	0.624536	0.0989411	23.3047	1.51093	5.53306	3.32018	13.2444	128.123	1.64021	1.84024	6.96667	6.29787	11.3077
Fpgs	13.5169	0.970048	0.0527141	12.8953	3.42623	2.67355	5.60965	13.8622	9.63054	6.06878	8.07101	6.98333	3.91489	5.5
Orc1	13.5069	1.39955	0.0490525	11.3744	1.01093	0.706612	0.692982	12.5556	7.15764	0.746032	4.46154	0.683333	0.723404	0.5
Pnn	13.5064	0.378008	0.292655	68.0674	59.9344	48.2149	64.9956	86.2	92.0246	70.4709	61.9408	52.225	49.0213	37.4231
Rcbtb1	13.4945	0.583574	0.256129	61.6535	49.1694	48.438	40.7807	44.8711	45.8621	46.5238	68.2899	34.2583	48.9574	47.7692
Dnph1	13.4912	0.562415	0.0615989	14.4698	5.05464	3.39256	5.80702	29.6533	24.0788	9.94709	13.3136	4.225	3.06383	2.42308
Lpp	13.4908	1.19529	0.136596	32.7953	9.51639	11.0868	5.12719	22.6667	27.6995	8.37566	13.0296	4.93333	4.19149	7.5
Hmgn1	13.4906	0.313199	0.371387	85.9442	55.2486	40.4091	54.5175	202.587	134.714	80.2963	104.627	28.8583	43.4681	36.4231
Dars2	13.4763	0.86994	0.123396	28.5279	16.1038	14.9504	14.9956	28.1289	17.8867	11.1164	22.0769	8.54167	13.6809	12.6538
Spata5	13.4608	0.966517	0.0813261	19.2186	7.30874	7.95455	4.24561	21.6489	11.7882	9.79365	12.568	5.10833	6.68085	3.69231
Ptx3	13.4397	1.41075	0.0189474	4.73488	0.0874317	0.0123967	0.0614035	2.14222	9.22167	0.15873	0.106509	0	0.0212766	0
Isoc1	13.4368	0.610808	0.130394	30.6326	12.5328	15.0661	20.3246	49.7689	32.1527	15.0106	21.9467	27.0917	11.9787	19.1538
Lsg1	13.4367	0.664291	0.127209	30.4209	16.5055	16.1942	20.9123	31.8444	21.7192	22.9524	36.2722	13.875	15.7021	14.6923
Zw10	13.4278	0.796897	0.120873	28.9953	14.5191	13.0826	12.7807	26.9822	27.069	18.3968	25.6805	9.65833	9.74468	13.4231
Ankrd52	13.4176	1.1008	0.0804646	19.1698	5.74044	6.16116	11.364	7.04444	9.50246	8.35979	17.4793	6.675	9.93617	13.1154
Pask	13.4156	1.25854	0.067869	16.5884	1.95628	2.36364	5.00877	14.48	12.3498	2.77249	7.13018	2.31667	4.61702	3.15385
Cdc42se1	13.404	0.603499	0.162897	39.6651	21.265	21.8636	20.3904	52.0089	42.2217	27.6984	37.4911	17.5917	18.766	24.3462
Nelfcd	13.4039	0.554291	0.192804	45.7093	37.877	35.0579	33.693	40.2444	44.1872	35.6931	49.1065	21.7917	28.1489	25.7308
Igfbp2	13.4012	0.78877	0.0965933	22.1116	9.56011	0.838843	8.78947	10.8267	23.2118	28.0952	44.5325	4.36667	2.44681	0.153846
Dnaaf2	13.3915	0.648331	0.0652708	15.4	7.31148	7.03719	9.40351	25.6844	16.6946	8.80423	9.7574	5.1	6.19149	7.19231
Rpf1	13.3805	0.494866	0.120211	27.0116	15.9071	14.7355	18.5	51.8178	34.8325	19.3968	24.9586	11.4583	14.0851	12.1154
Foxd3	13.3774	0.084483	0.0173148	4.20465	0.218579	0.0867769	0.20614	10.3333	32.6601	0.687831	0.946746	0.025	0	0
Rplp0	13.3715	0.355499	0.854266	202.307	130.858	79.2149	151.154	378.809	366.404	214.46	208.101	93.5917	101.574	81.2692
Ska2	13.3701	0.474668	0.100894	23.6651	13.4153	11.6198	16.7939	39.2622	40.4729	15.1905	25.6331	8.21667	16.4255	11.7692
Fancm	13.3694	0.951367	0.0839285	19.5581	12.8497	12.4876	10.4342	10.6133	11.4187	7.12698	9.87574	6.20833	5.97872	7.26923
Prps1	13.356	0.548302	0.238972	55.4977	27.8825	38.0455	38.6623	97.4044	46.0985	38.2169	51.3728	37.475	34.1277	31.8462
Snrnp70	13.3554	0.408911	0.170869	40.3488	28.2322	27.5661	27.3816	54.0267	57.0591	48.1905	44.7278	34.025	24.6596	17.8462
Flywch1	13.3479	0.594001	0.15804	37.9977	34.4399	34.3636	35.0746	17.2356	13.5025	26.1905	38.1657	37.525	42.1064	44.0385
Recql4	13.3304	1.55029	0.0350487	8.32558	0.423497	0.595041	1.25	4.36889	6.75369	0.68254	2.98817	0.316667	0.829787	0.615385
Stard13	13.3256	0.994286	0.0610921	15.0047	0.494536	0.35124	2.08333	5.41333	50.0049	6.71958	5.07101	0.758333	0.297872	0.269231
Ttc27	13.3094	0.82888	0.0792694	18.7093	9.38251	8.95455	9.16667	18.8133	10.7044	9.97884	16.1953	9.83333	10.2128	11.6923
Tpp2	13.3076	0.577818	0.362096	84.1163	67.4399	78.0496	63.864	71.9689	48.7438	59.6402	78.1953	58.7667	65.8085	85.5385
Gsg2	13.2932	1.12291	0.0411886	10.1116	1.36339	1.28099	0.938596	11.6356	15.1576	0.402116	5.19527	0.0666667	0.170213	0.423077
Cmtm5	13.2916	-0.10496	0.0194865	4.77442	0.0710383	0.173554	0.197368	6.16444	56.4877	0.291005	0.621302	0.075	0.0638298	0
Trpm7	13.28	0.569022	0.187036	42.6302	28.8579	28.1322	29.9167	35.7467	59.9852	33.4127	46.2426	24.0583	22.6383	20.2308
Cops7a	13.2791	0.549195	0.133876	32.4279	16.4918	20.438	24.2412	47.2844	39.7291	22.5714	21.3964	22.3	22.4255	22.3462
Zfx	13.279	0.795448	0.0700815	16.2256	8.85792	9.54959	8.63158	11.0222	19.665	8.86243	10.284	7.53333	5.55319	7.30769
Nhlrc2	13.2758	0.911338	0.0565755	12.9093	5.87978	4.15702	4.90351	10.6667	10.4631	5.79894	13.0592	3.525	5	3.80769
Piezo1	13.2736	1.66218	0.0383097	9.25116	0.729508	0.991736	0.653509	4.78222	1.60099	0.470899	5.34911	0.641667	0.851064	1.03846
Arfgap2	13.2733	0.564869	0.12169	29.0488	26.5246	18.5083	22.2939	20.5156	27.1281	22.4392	32	14.35	14.6383	15.4615
Gar1	13.2732	0.533667	0.028719	7.01163	1.29508	1.7562	2.65351	15.6622	11.0197	5.43386	6.69231	2.89167	2.06383	2.65385
Ganab	13.2657	0.481522	0.480777	116.451	103.224	102.347	110.64	70.72	120.65	99.7143	124.13	72.4917	101.277	95
Sec61a1	13.2621	0.427964	0.451836	108.079	97.3989	90.5041	102.482	83.9467	128.187	103.291	119.704	83.525	92.3404	95.2308
Lrrc40	13.2568	0.611773	0.137467	32.4558	19.6421	18.7893	24.2632	40.5778	33.133	18.5767	28.3254	12.1333	15.3404	14.9615
Rgl1	13.2504	0.610105	0.0732727	17.407	3.67213	3.28512	9.96491	18.2356	67.3054	5.94709	5.04142	5.70833	8.2766	7.61538
Nr2f1	13.2475	0.630642	0.0553011	12.9791	3.05738	0.442149	4.0614	20.8356	46.8818	4.68254	2.23669	4.21667	3.12766	0.269231
1810043G02Rik	13.2435	0.824189	0.0826894	19.8186	7.41257	7.41322	10.1974	15.6311	26.3054	9.72487	12.0414	15.3167	10	11.3077
Galnt7	13.2428	0.928272	0.0583283	13.2302	4.87432	7.67355	4.26316	18.1644	8.32512	4.11111	5.92308	4.625	4.68085	8.03846
Lsm2	13.239	0.237206	0.0972632	24.1581	6.93169	6.68182	15.114	73.6444	52.0246	18.9418	19.0237	13.175	11.9149	9.65385
Me2	13.2387	0.606409	0.184298	42.7977	30.4699	32.938	28.2061	48.5156	37.4877	22.4339	40.8284	29.2167	26.4894	28.1154
2610318N02Rik	13.2345	0.592895	0.0488276	11.5744	7.98087	6.68595	7.7807	14.4933	8.9064	5.49735	15.3018	3.39167	5.38298	8.23077
Cep68	13.2332	0.841226	0.116039	26.5581	15.5082	14.8306	15.9298	18.5556	24.1084	12.9471	20.2426	12.0083	16.8511	10.2308
Rmi2	13.2319	1.25058	0.0145044	3.43488	0.18306	0.0206612	0.0745614	4.96444	3.00493	0.015873	1.70414	0	0	0
AI314180	13.2233	0.727774	0.166666	39.5674	26.9617	31.7314	26.5	25.0978	27.5468	24.2275	28.9231	22.1	25.8085	29.3462
Nadk	13.2216	0.570415	0.244267	57.8	44.5792	45.8058	46.4298	55.0711	37.6305	43.4868	64.2071	39.4583	49.234	42.1154
Dctpp1	13.2192	0.353139	0.0595616	14.7488	4.03279	4.21488	7.38596	44.6711	20.8966	10.4444	13.5266	8.04167	6.82979	6.57692
Atp1b3	13.2148	0.440725	0.256927	59.8791	43.0355	53.0785	40.6316	98.5244	69.1182	37.836	49.6746	34.2917	45.1702	57
Lman2	13.2109	0.544108	0.203658	48.8767	31.2459	31.3926	35.9167	49.1733	54.0887	42.545	56.0059	24.9917	28.3617	35.9231
Tada2a	13.2015	0.752274	0.084573	19.386	9.96721	7.63223	10.4737	21.7733	21.2709	14.455	15.7456	8.73333	7.91489	7.80769
Dtymk	13.2002	0.389434	0.132151	31.3	13.0246	11.8182	20.0395	63.3689	66.2315	28.0635	28.6095	16.225	19.3617	17.9615
Fam83d	13.1961	1.40744	0.0677899	16.6651	0.81694	0.884298	0.697368	8.68889	24.3892	0.62963	8.99408	0.0416667	0.319149	0.269231
Asap2	13.1935	0.744155	0.0559674	12.9302	7.78689	4	7.80702	7.23111	17.2315	8.05291	16.3077	4.38333	7.2766	5.19231
Ppp5c	13.1894	0.490985	0.198667	47.5047	26.2486	34.0372	45.1711	56.4933	36.4778	50.7143	41.3314	54.7417	46.0638	51.9231
Adamts20	13.1778	1.27858	0.0400452	9.58605	0.251366	0.384298	1.51316	4.70222	16.8374	1.78307	2.15385	0.85	0.957447	0.615385
Hmgxb4	13.1694	0.761942	0.0744486	17.9535	8.93443	8.64463	10.6842	15.4756	21.7044	9.12169	12.7337	8.80833	9.87234	6.96154
Neurog2	13.1571	1.33011	0.0495577	10.8465	0.0191257	0.00413223	0.0789474	17.3422	0.62069	0.550265	9.53846	0.0416667	0.0425532	0
Ccdc117	13.1542	0.936662	0.112849	26.4721	10.5656	10.0248	13.4781	22.48	18.197	11.9048	21.3136	8.65833	9.65957	11.5769
Psmg1	13.1449	0.47092	0.0917166	21.4884	10.1885	11.8512	13.9386	45.6711	26.1626	15.1217	17.6095	14.175	11.8298	13.8462
[truncated: 3,198 more rows]

## Sheet: Fig1 Cluster 2
Figure 1 Cluster 2_genes list
[truncated: 3,227 more rows]

## Sheet: Fig1 Cluster 3
Figure 1 Cluster 2_genes list
[truncated: 3,444 more rows]

## Sheet: Fig1 Cluster 4
Figure 1 Cluster 4_genes list
[truncated: 3,799 more rows]

[truncated: 17 more sheets: Fig1 Cluster 5, Fig1 Cluster 6, Fig1 Cluster 7, Fig1 Cluster 8, Fig1 Cluster 9, Fig1 Cluster 10, Fig1 Cluster 11, Fig1i, Fig2, Fig3b-d, Fig3e-h, Fig5, Fig6a, Fig6c, Fig6d, Fig6f, Supplementary Fig4a]
